# Supplementary material for: FOXO1 regulates uterine epithelial integrity and progesterone receptor expression critical for embryo implantation
Source: PLoS Genet. 2018 Nov 19;14(11):e1007787. doi: 10.1371/journal.pgen.1007787 (PMC6277115; doi:10.1371/journal.pgen.1007787)
Supplement: S1 Table — (XLSX) [file pgen.1007787.s006.xlsx]

## Sheet: S1 Table
Supplemental Table 1. List of differentially expressed genes in Foxo1d/d mouse uteri compared with Foxo1f/f mouse uteri at PPD 4.5.
Rank	Gene Symbol	Locus	Foxo1f/f-RPKM	Foxo1d/d-RPKM	log2 Fold-Change (Foxo1d/d vs. Foxo1f/f)	test_stat	p_value	q_value	KO effect	Signature
1	Prap1	chr7:140093395-140097203	48.7325	0.346425	-7.1362	11.231	0	0	Repressed	High
2	Prss28	chr17:25308645-25311876	111.209	1.21676	-6.51409	15.1012	0	0	Repressed	High
3	Prss35	chr9:86743632-86757506	3.08503	0.0354493	-6.44338	3.48771	0.000487176	0.0159888	Repressed	High
4	Kng1	chr16:23058299-23082078	1.93848	0.027914	-6.11779	3.74728	0.000178763	0.0071853	Repressed	High
5	Atp6v0d2	chr4:19876837-19922566	33.9641	0.632879	-5.74594	19.1484	0	0	Repressed	High
6	Fga	chr3:83026152-83033617	0.927539	0.0222094	-5.38417	4.98639	6.15185e-07	4.44909e-05	Repressed	High
7	Slc13a2	chr11:78394484-78422185	0.916762	0.0321619	-4.83312	4.359	1.30659e-05	0.000705516	Repressed	High
8	Mmp7	chr9:7692110-7699416	8.45871	0.307764	-4.78054	8.51444	0	0	Repressed	High
9	Spink3	chr18:43728068-43737237	352.395	14.3795	-4.61511	18.1589	0	0	Repressed	High
10	Wnt7b	chr15:85535436-85593708	11.1264	0.48273	-4.52663	10.5395	0	0	Repressed	High
11	Prss29	chr17:25318653-25322684	318.134	15.0775	-4.39917	23.3515	0	0	Repressed	High
12	Pinlyp	chr7:24541657-24546005	2.09898	0.11897	-4.14101	4.13052	3.61939e-05	0.0017477	Repressed	High
13	Atg9b	chr5:24364818-24392143	5.47193	0.378087	-3.85526	6.67391	2.49083e-11	3.77219e-09	Repressed	High
14	8430408G22Rik	chr6:116633007-116673836	41.4409	3.0432	-3.7674	7.61685	2.59792e-14	5.4635e-12	Repressed	High
15	Atp13a4	chr16:29396037-29544864	2.28846	0.184553	-3.63227	4.68313	2.8253e-06	0.000176393	Repressed	High
16	Trpv6	chr6:41620618-41636405	27.6165	2.6622	-3.37484	16.0387	0	0	Repressed	High
17	Guca2b	chr4:119656602-119658945	39.0703	4.89069	-2.99796	9.78868	0	0	Repressed	High
18	AA388235	chr17:33981491-33985358	1.08684	0.144461	-2.91139	6.44786	1.13443e-10	1.54971e-08	Repressed	High
19	Arhgef37	chr18:61493793-61536536	3.17035	0.451939	-2.81044	8.56103	0	0	Repressed	High
20	Il20ra	chr10:19712586-19760053	2.19278	0.330774	-2.72885	6.1491	7.79242e-10	9.09097e-08	Repressed	High
21	Gabrp	chr11:33550780-33578957	6.3057	1.00138	-2.65467	9.79649	0	0	Repressed	High
22	Calb2	chr8:110137503-110168206	1.52043	0.245552	-2.63038	5.06962	3.98615e-07	2.99111e-05	Repressed	High
23	Adarb2	chr13:8202865-8768762	1.22373	0.203307	-2.58955	5.40956	6.31783e-08	5.39988e-06	Repressed	High
24	Trpm6	chr19:18749982-18892511	7.0292	1.19794	-2.5528	11.8006	0	0	Repressed	High
25	Rnase1	chr14:51145001-51146767	11.9004	2.0487	-2.53823	4.16072	3.17252e-05	0.00155541	Repressed	High
26	Ttpa	chr4:20008242-20030785	8.6741	1.52022	-2.51243	8.3928	0	0	Repressed	High
27	C2cd4a	chr9:67830531-67832330	6.84933	1.20593	-2.50581	7.38409	1.53433e-13	2.88508e-11	Repressed	High
28	Sftpd	chr14:41172211-41185198	22.1236	4.22625	-2.38814	9.79487	0	0	Repressed	High
29	Erich3	chr3:154711132-154749012	0.729227	0.140553	-2.37525	4.28588	1.82015e-05	0.000956958	Repressed	High
30	Gjb2	chr14:57098601-57104702	9.99489	1.96761	-2.34475	5.16486	2.40615e-07	1.89446e-05	Repressed	High
31	Rnf186	chr4:138967111-138968366	2.91262	0.586409	-2.31234	5.61035	2.01914e-08	1.86543e-06	Repressed	High
32	Adamdec1	chr14:68563386-68582072	9.58259	1.9321	-2.31025	9.06209	0	0	Repressed	High
33	Tmprss13	chr9:45318265-45347580	1.12544	0.230922	-2.28501	5.67704	1.37048e-08	1.28849e-06	Repressed	High
34	Apela	chr8:65028416-65037336	4.17496	0.863765	-2.27305	5.5784	2.42743e-08	2.19196e-06	Repressed	High
35	Inmt	chr6:55170626-55174990	26.3125	5.47357	-2.2652	9.04982	0	0	Repressed	High
36	Igfbp3	chr11:7206090-7213923	288.769	61.9555	-2.22061	14.815	0	0	Repressed	High
37	Bhlha15	chr5:144190285-144194441	1.96776	0.422524	-2.21945	6.45329	1.09446e-10	1.50799e-08	Repressed	High
38	Rgs20	chr1:4909575-5070285	1.25012	0.279815	-2.15953	4.52599	6.01142e-06	0.000349384	Repressed	High
39	Cwh43	chr5:73406077-73453425	22.6212	5.16932	-2.12963	11.4465	0	0	Repressed	High
40	Gm5886	chr6:133763998-133767403	4.51836	1.08562	-2.05728	4.54454	5.50551e-06	0.000323509	Repressed	High
41	Fgf9	chr14:58072685-58112720	1.94379	0.48809	-1.99366	6.21274	5.20679e-10	6.16446e-08	Repressed	High
42	Lipf	chr19:33961247-33976813	0.774739	0.196775	-1.97716	3.38023	0.000724254	0.0222611	Repressed	High
43	Tac2	chr10:127724477-127731768	18.7922	4.90218	-1.93864	6.38956	1.66363e-10	2.16177e-08	Repressed	High
44	Fam189a1	chr7:64756095-65156528	4.00661	1.04758	-1.93532	5.88572	3.9632e-09	3.93439e-07	Repressed	High
45	Cyp26c1	chr19:37685679-37693307	0.943102	0.25468	-1.88873	3.63037	0.000283013	0.0104103	Repressed	High
46	Cyp26a1	chr19:37697807-37701536	83.5247	22.7698	-1.87508	13.3094	0	0	Repressed	High
47	Atpase6	chrM:7765-8607	1.34313	0.36622	-1.87481	3.17496	0.00149858	0.0402115	Repressed	High
48	Hal	chr10:93488767-93516743	2.87431	0.784054	-1.87419	5.91849	3.24917e-09	3.28681e-07	Repressed	High
49	Cers3	chr7:66743503-66823692	0.649447	0.179271	-1.85707	4.26564	1.9933e-05	0.00104091	Repressed	High
50	Slc6a14	chrX:21714899-21742357	3.76729	1.04808	-1.84578	6.67079	2.54432e-11	3.80055e-09	Repressed	High
51	Nfe2l3	chr6:51432669-51458768	6.04954	1.69803	-1.83296	5.99774	2.00083e-09	2.09015e-07	Repressed	High
52	Pcsk6	chr7:65862135-66050386	7.85177	2.2522	-1.80168	7.52962	5.08482e-14	1.02874e-11	Repressed	High
53	Aldh1a3	chr7:66390892-66427477	1.19683	0.360106	-1.73273	4.03158	5.54028e-05	0.00255926	Repressed	High
54	Olfm1	chr2:28193092-28230736	78.5832	23.8491	-1.72029	9.7264	0	0	Repressed	High
55	Chodl	chr16:78930947-78951728	20.0224	6.1574	-1.70122	8.96152	0	0	Repressed	High
56	Depdc7	chr2:104721786-104742801	7.46658	2.32913	-1.68066	6.07829	1.21474e-09	1.34828e-07	Repressed	High
57	Ggh	chr4:20042051-20066111	79.022	26.1167	-1.59728	10.869	0	0	Repressed	High
58	Grhl1	chr12:24572286-24617391	1.39635	0.466971	-1.58025	3.78132	0.000156001	0.00639323	Repressed	High
59	Wdr72	chr9:74110333-74283203	1.05385	0.357269	-1.56059	4.70178	2.57907e-06	0.00016293	Repressed	High
60	Prr18	chr17:8340405-8344113	1.56395	0.539929	-1.53435	3.64981	0.00026243	0.00979452	Repressed	High
61	Pdk4	chr6:5483350-5496278	7.93273	2.79186	-1.50659	6.97949	2.96252e-12	5.03723e-10	Repressed	High
62	Lama3	chr18:12334023-12583012	10.2197	3.64317	-1.48808	7.14137	9.23928e-13	1.65923e-10	Repressed	High
63	Foxo1	chr3:52268336-52350109	20.2912	7.24485	-1.48582	10.9464	0	0	Repressed	High
64	Hrk	chr5:118169763-118189478	4.51437	1.61317	-1.48463	6.69602	2.14178e-11	3.3235e-09	Repressed	High
65	Chrna4	chr2:181022310-181039177	0.688892	0.247949	-1.47424	3.86722	0.000110085	0.00472979	Repressed	High
66	Nmb	chr7:80902226-80905071	17.4804	6.34833	-1.46129	5.04386	4.56224e-07	3.39331e-05	Repressed	High
67	Hnf1b	chr11:83850868-83905815	12.7609	4.66086	-1.45306	6.05248	1.4263e-09	1.55079e-07	Repressed	High
68	AK079675	chr5:75833034-75835645	1.29304	0.474978	-1.44484	3.11759	0.00182335	0.0464055	Repressed	High
69	Ces2b	chr8:104831643-104838652	2.40699	0.903882	-1.41302	3.26692	0.00108726	0.0313111	Repressed	High
70	Shisa3	chr5:67607882-67613987	0.985731	0.375672	-1.39172	3.88502	0.000102321	0.00445613	Repressed	High
71	Ttr	chr18:20665249-20674326	3.0735	1.17598	-1.38603	3.70594	0.000210609	0.00823022	Repressed	High
72	Rnf39	chr17:36943050-36947986	2.41596	0.925502	-1.38429	3.7233	0.000196634	0.0077409	Repressed	High
73	Cyp1b1	chr17:79706893-79716436	22.5825	8.66756	-1.38151	9.85968	0	0	Repressed	High
74	4932411E22Rik	chr11:89390222-89418948	1.25894	0.483924	-1.37935	3.70463	0.000211701	0.00823144	Repressed	High
75	Eppk1	chr15:76101487-76126556	0.898386	0.348494	-1.3662	4.99496	5.88466e-07	4.2752e-05	Repressed	High
76	Slc26a4	chr12:31519818-31559969	0.690675	0.268849	-1.36121	3.30489	0.000950128	0.0280701	Repressed	High
77	Prss12	chr3:123446912-123506602	5.3524	2.08371	-1.36103	5.24479	1.56457e-07	1.28239e-05	Repressed	High
78	Slc5a3	chr16:92058321-92112227	5.30223	2.06504	-1.36043	7.72161	1.15463e-14	2.56312e-12	Repressed	High
79	Ankfn1	chr11:89421085-89538555	0.863273	0.341037	-1.33989	3.15704	0.00159378	0.0422167	Repressed	High
80	Rps18	chr17:33951998-33955641	70.1843	27.7306	-1.33967	5.32923	9.86326e-08	8.34098e-06	Repressed	High
81	Slco4a1	chr2:180456333-180474853	2.90803	1.17418	-1.30838	3.52447	0.000424325	0.014308	Repressed	High
82	Soga2	chr17:66336981-66449750	1.55413	0.637857	-1.2848	3.32906	0.000871388	0.0261302	Repressed	High
83	Ptger2	chr14:44851234-45006900	13.9259	5.73307	-1.28039	7.62927	2.35367e-14	5.01583e-12	Repressed	High
84	Agpat9	chr5:100840753-100899102	2.93749	1.21864	-1.26931	3.62666	0.000287108	0.0104848	Repressed	High
85	5330417C22Rik	chr3:108458068-108536522	5.05414	2.10187	-1.2658	5.2111	1.87727e-07	1.50776e-05	Repressed	High
86	Pla2g7	chr17:43568450-43612201	58.7145	24.7191	-1.24809	9.17381	0	0	Repressed	High
87	Pgf	chr12:85166638-85177313	19.6702	8.36991	-1.23273	6.09227	1.11322e-09	1.253e-07	Repressed	High
88	Slc5a11	chr7:123214865-123273251	15.9559	6.80763	-1.22886	6.12604	9.0094e-10	1.02855e-07	Repressed	High
89	B3gnt6	chr7:98192414-98199475	1.47472	0.642076	-1.19962	3.29529	0.000983196	0.0288868	Repressed	High
90	Cda	chr4:138338527-138367955	4.31727	1.88165	-1.19812	3.14566	0.00165714	0.043491	Repressed	High
91	Slc16a11	chr11:70213909-70216414	4.67247	2.04946	-1.18894	3.39524	0.00068568	0.021363	Repressed	High
92	C7	chr15:4988761-5063773	1.16121	0.513534	-1.17709	3.20056	0.00137161	0.0375021	Repressed	High
93	Npas2	chr1:39194271-39363240	8.42107	3.73405	-1.17326	6.26889	3.63637e-10	4.47078e-08	Repressed	High
94	Lama1	chr17:67697264-67822645	0.985741	0.439916	-1.16398	4.1954	2.72392e-05	0.00137773	Repressed	High
95	Tmprss4	chr9:45172725-45249985	17.6973	7.90551	-1.1626	6.38325	1.73363e-10	2.22833e-08	Repressed	High
96	Derl3	chr10:75893397-75895941	3.10354	1.3871	-1.16184	3.18039	0.00147079	0.0396418	Repressed	High
97	Chil1	chr1:134182403-134190031	4.22488	1.90487	-1.14922	3.75303	0.000174708	0.00705142	Repressed	High
98	Slc46a2	chr4:59905898-59915056	10.1286	4.57739	-1.14583	5.02505	5.03293e-07	3.72414e-05	Repressed	High
99	Rgs1	chr1:144244668-144249104	9.00085	4.06942	-1.14524	3.88544	0.000102146	0.00445613	Repressed	High
100	Tacstd2	chr6:67534058-67535822	12.621	5.72949	-1.13935	5.09366	3.51221e-07	2.68592e-05	Repressed	High
101	Abca6	chr11:110176820-110251776	8.43437	3.87152	-1.12338	5.31935	1.04138e-07	8.76019e-06	Repressed	High
102	Srd5a1	chr13:69573448-69611463	4.85787	2.30186	-1.07752	4.18584	2.84112e-05	0.00142557	Repressed	High
103	Hpx	chr7:105591610-105600116	6.22156	2.95876	-1.07229	3.73595	0.000187004	0.0074536	Repressed	High
104	Efhd1	chr1:87264363-87310791	22.9448	11.1218	-1.04477	5.89811	3.67692e-09	3.69612e-07	Repressed	High
105	Galnt15	chr14:32029102-32058326	35.4957	17.2201	-1.04355	7.48731	7.03881e-14	1.37197e-11	Repressed	High
106	Arl4d	chr11:101665540-101667832	51.8128	25.1387	-1.0434	5.62178	1.88999e-08	1.76653e-06	Repressed	High
107	Wfikkn2	chr11:94235951-94242579	5.01037	2.43867	-1.03882	4.41334	1.01787e-05	0.000564884	Repressed	High
108	Gpr64	chrX:160390689-160498070	8.27279	4.02788	-1.03835	4.94039	7.7967e-07	5.53843e-05	Repressed	High
109	Vtcn1	chr3:100825458-100896922	31.5796	15.4743	-1.02912	7.417	1.19904e-13	2.30895e-11	Repressed	High
110	Sult1d1	chr5:87554649-87569006	67.9814	33.3658	-1.02677	8.25043	2.22045e-16	5.45991e-14	Repressed	High
111	Irs2	chr8:10986963-11054541	2.84388	1.40357	-1.01876	3.88224	0.000103497	0.00447078	Repressed	High
112	Oas3	chr5:120753097-120777659	2.58087	1.27541	-1.0169	3.74673	0.000179152	0.0071853	Repressed	High
113	Msc	chr1:14753345-14755966	8.1232	4.01514	-1.0166	4.02435	5.71339e-05	0.00263162	Repressed	High
114	Pamr1	chr2:102550020-102643040	44.6424	22.0814	-1.01558	6.87443	6.22413e-12	9.94803e-10	Repressed	High
115	Cecr2	chr6:120666420-120771191	0.981512	0.489069	-1.00497	3.64973	0.000262519	0.00979452	Repressed	High
116	Fam13a	chr6:58933535-59024502	10.432	5.2048	-1.0031	6.01188	1.83385e-09	1.92832e-07	Repressed	High
117	Oas2	chr5:120730332-120749848	26.5598	13.2836	-0.999599	6.24695	4.18557e-10	5.04397e-08	Repressed	High
118	Slc26a7	chr4:14505196-14621778	4.91566	2.47179	-0.99183	3.76354	0.000167527	0.00679592	Repressed	High
119	Clcn3	chr8:60910388-60983311	20.9704	10.5845	-0.986398	6.867	6.55676e-12	1.03759e-09	Repressed	High
120	Zfp169	chr13:48487659-48513436	5.52884	2.7971	-0.983043	4.46025	8.18637e-06	0.00046897	Repressed	High
121	Myo1d	chr11:80482126-80780025	14.0318	7.12901	-0.976923	6.87472	6.21103e-12	9.94803e-10	Repressed	High
122	BC030500	chr8:58911754-58914298	4.35469	2.21503	-0.975245	3.25293	0.00114222	0.0323689	Repressed	High
123	Rasgef1b	chr5:99217419-99252927	6.17118	3.14469	-0.972629	3.50831	0.000450964	0.0149849	Repressed	High
124	Piezo2	chr18:63010212-63387183	18.8229	9.65455	-0.96321	5.08387	3.69823e-07	2.8147e-05	Repressed	High
125	Fgd3	chr13:49263109-49320311	8.40676	4.33465	-0.955635	4.23985	2.23673e-05	0.00114951	Repressed	High
126	Frem1	chr4:82897919-83052167	4.4664	2.30818	-0.952355	3.61658	0.000298519	0.0107703	Repressed	High
127	Rassf4	chr6:116633007-116673836	14.0192	7.30136	-0.941167	5.14396	2.69014e-07	2.09739e-05	Repressed	High
128	Trib2	chr12:15791726-15816785	15.3633	8.04779	-0.93282	6.40241	1.52944e-10	2.00369e-08	Repressed	High
129	Acsl4	chrX:142317992-142390535	25.6898	13.6127	-0.916245	7.05353	1.74438e-12	3.06379e-10	Repressed	High
130	Slc39a8	chr3:135825278-135888572	53.8717	28.5775	-0.914646	6.93748	3.9917e-12	6.71571e-10	Repressed	High
131	Vdr	chr15:97854426-97908296	2.66162	1.41279	-0.913761	3.54159	0.000397723	0.0135251	Repressed	High
132	Ccdc141	chr2:77009905-77170635	30.6047	16.2617	-0.912274	6.0784	1.2139e-09	1.34828e-07	Repressed	High
133	Erbb3	chr10:128569367-128589501	12.3836	6.60095	-0.907682	5.74262	9.32246e-09	8.92221e-07	Repressed	High
134	Ryr2	chr13:11553102-12106945	0.668238	0.358354	-0.898979	3.47107	0.000518385	0.0168402	Repressed	High
135	Gpx3	chr11:54902853-54910382	253.908	136.388	-0.896595	7.0197	2.22333e-12	3.86256e-10	Repressed	High
136	Vipr2	chr12:116077725-116146261	11.8355	6.3668	-0.894479	4.94697	7.53783e-07	5.37844e-05	Repressed	High
137	Nog	chr11:89300637-89302559	13.645	7.34189	-0.894149	4.40147	1.0752e-05	0.000594636	Repressed	High
138	Abca8a	chr11:110025633-110095937	6.90954	3.72695	-0.890596	5.19259	2.07389e-07	1.6491e-05	Repressed	High
139	Tll1	chr8:64014769-64205993	5.54857	3.00965	-0.88252	4.3649	1.2718e-05	0.000693761	Repressed	High
140	Trib3	chr2:152337424-152344060	4.0841	2.22238	-0.877914	3.11076	0.00186607	0.0470974	Repressed	High
141	Lgr5	chr10:115450313-115587780	7.9251	4.31841	-0.87593	3.31212	0.000925931	0.0274567	Repressed	High
142	Irg1	chr14:103047011-103056573	32.9028	17.9822	-0.871644	6.38245	1.74273e-10	2.22833e-08	Repressed	High
143	Spint1	chr2:119237359-119249513	28.0452	15.3614	-0.868448	5.07096	3.95822e-07	2.98416e-05	Repressed	High
144	Vwa2	chr19:56874415-56912078	5.25936	2.8844	-0.866616	4.00806	6.12185e-05	0.00281165	Repressed	High
145	Lrat	chr3:82892581-82903974	6.03969	3.32361	-0.861725	4.7021	2.57504e-06	0.00016293	Repressed	High
146	Scn4b	chr9:45139041-45154061	2.51465	1.39017	-0.855097	3.27109	0.00107132	0.0310198	Repressed	High
147	Chrnb1	chr11:69784035-69795937	6.83541	3.81532	-0.841222	3.47707	0.000506934	0.0165353	Repressed	High
148	Col24a1	chr3:145292471-145552005	11.1122	6.20635	-0.840328	4.33973	1.42659e-05	0.000765142	Repressed	High
149	Abca8b	chr11:109933405-109995816	2.32846	1.30219	-0.838431	3.32424	0.0008866	0.0264376	Repressed	High
150	Ndrg1	chr15:66929317-67013039	75.7824	42.4232	-0.83701	6.60866	3.87823e-11	5.68677e-09	Repressed	High
151	Aox3	chr1:58113135-58200452	41.5029	23.4454	-0.823905	6.12842	8.87571e-10	1.02058e-07	Repressed	High
152	Acss3	chr10:106936163-107123664	20.844	11.7776	-0.823585	4.44925	8.61701e-06	0.000490127	Repressed	High
153	H6pd	chr4:149979480-150009023	59.728	33.9135	-0.816547	6.06616	1.31008e-09	1.44407e-07	Repressed	High
154	Ppfia2	chr10:106466938-106933468	4.29276	2.44089	-0.814498	3.6096	0.000306666	0.0109898	Repressed	High
155	Aqp5	chr15:99591027-99594829	16.8616	9.69065	-0.799077	3.9004	9.60321e-05	0.00422832	Repressed	High
156	Tmem62	chr2:120977061-121007842	6.5579	3.77156	-0.798072	3.12517	0.00177702	0.0457079	Repressed	High
157	Dram1	chr10:88322803-88357075	20.2959	11.7339	-0.790508	5.23292	1.66852e-07	1.36061e-05	Repressed	High
158	Me1	chr9:86581362-86701253	4.16859	2.41175	-0.789477	3.17479	0.00149947	0.0402115	Repressed	High
159	F3	chr3:121723536-121735052	75.2792	43.7488	-0.783008	6.29662	3.04208e-10	3.76912e-08	Repressed	High
160	Nov	chr15:54745927-54753761	6.54735	3.80556	-0.782802	3.31724	0.000909111	0.027008	Repressed	High
161	Pde5a	chr3:122729157-122859374	27.7423	16.1371	-0.781707	5.98976	2.10145e-09	2.18101e-07	Repressed	High
162	Rin2	chr2:145786115-145887616	41.0611	24.2124	-0.762025	6.2448	4.2433e-10	5.06124e-08	Repressed	High
163	Itga8	chr2:12106659-12312315	6.14829	3.62724	-0.76131	4.38174	1.17738e-05	0.000646667	Repressed	High
164	Epb4.1l4b	chr4:57061725-57143156	12.6184	7.45939	-0.758395	4.38497	1.16001e-05	0.000639326	Repressed	High
165	Tmem100	chr11:90030347-90036505	88.7195	52.6186	-0.753679	3.63616	0.000276728	0.0102383	Repressed	High
166	Cd55	chr1:130439029-130462740	43.4925	25.8891	-0.748421	4.73584	2.18147e-06	0.000143483	Repressed	High
167	Adrb2	chr18:62177712-62179981	10.1414	6.04327	-0.746856	3.6107	0.000305371	0.010968	Repressed	High
168	Deptor	chr15:55099916-55259273	6.40368	3.8297	-0.741668	4.66842	3.03526e-06	0.000188033	Repressed	High
169	Pgap1	chr1:54472999-54557684	2.13336	1.2764	-0.741045	3.64936	0.000262895	0.00979452	Repressed	High
170	Eps8l2	chr7:141339001-141365110	9.22436	5.5232	-0.739944	3.87234	0.000107795	0.00464391	Repressed	High
171	Arnt2	chr7:84246274-84410038	9.58363	5.74175	-0.73908	4.72942	2.25164e-06	0.000145701	Repressed	High
172	Igf1r	chr7:67952256-68233667	13.3247	7.98832	-0.738143	4.59556	4.31591e-06	0.000260438	Repressed	High
173	Mitf	chr6:97807057-98021358	7.10604	4.26689	-0.735859	3.66215	0.000250108	0.00948002	Repressed	High
174	Agtr1a	chr13:30336355-30382867	8.74996	5.26074	-0.73401	3.38851	0.000702739	0.0216832	Repressed	High
175	Serpina3n	chr12:104406707-104414329	124.915	76.273	-0.711702	5.78159	7.39997e-09	7.12492e-07	Repressed	High
176	Fst	chr13:114452261-114458730	34.5128	21.0973	-0.710072	4.9385	7.87276e-07	5.56771e-05	Repressed	High
177	Tsc22d3	chrX:140539528-140600522	83.0218	50.8019	-0.708608	5.29459	1.19283e-07	9.98169e-06	Repressed	High
178	Acpp	chr9:104288239-104337722	27.1826	16.7125	-0.701751	4.89869	9.64793e-07	6.61815e-05	Repressed	High
179	Fam174b	chr7:73740306-73776919	11.0873	6.85541	-0.693596	3.7284	0.000192698	0.0076315	Repressed	High
180	Sfrp4	chr13:19623174-19632994	161.315	99.8316	-0.692312	4.72006	2.35775e-06	0.000151951	Repressed	High
181	Tmprss2	chr16:97564681-97611195	36.9979	22.9353	-0.689872	4.92509	8.43208e-07	5.937e-05	Repressed	High
182	Fbxo32	chr15:58175878-58214892	41.1718	25.5939	-0.685859	5.48429	4.15138e-08	3.66583e-06	Repressed	High
183	Gm8615	chr5:149119564-149184063	17.4659	10.887	-0.681926	3.90404	9.45984e-05	0.0041937	Repressed	High
184	9330159F19Rik	chr10:29211642-29230779	4.21066	2.62759	-0.680305	3.18704	0.00143737	0.0388723	Repressed	High
185	Hif3a	chr7:17030992-17062427	7.02239	4.39809	-0.675085	4.25116	2.12666e-05	0.00109646	Repressed	High
186	Ttc39b	chr4:83220300-83324189	9.97021	6.2443	-0.675085	3.60041	0.000317717	0.0113603	Repressed	High
187	Itih5	chr2:10153542-10256529	33.3842	20.9408	-0.672848	5.40721	6.40155e-08	5.44234e-06	Repressed	High
188	Hmgcs2	chr3:98280430-98310738	45.5084	28.5646	-0.671903	5.51355	3.51658e-08	3.13998e-06	Repressed	High
189	Kif1a	chr1:93015455-93101865	2.86132	1.79646	-0.671525	3.37723	0.000732202	0.0224191	Repressed	High
190	Map3k5	chr10:19934525-20142750	7.21768	4.54416	-0.667522	4.0388	5.37256e-05	0.00249621	Repressed	High
191	Trp53inp1	chr4:11156440-11174377	31.4047	19.8787	-0.659754	4.70771	2.50519e-06	0.000159524	Repressed	High
192	Zbtb16	chr9:48654296-48836222	22.5342	14.2718	-0.658943	4.77381	1.80774e-06	0.000121912	Repressed	High
193	Rps2	chr17:24720062-24721927	39.1147	24.7815	-0.658445	3.65095	0.000261276	0.00979452	Repressed	High
194	Prob1	chr18:35650350-35655199	8.73763	5.54109	-0.657073	4.10383	4.06367e-05	0.00195631	Repressed	High
195	Fam188b	chr6:55203382-55320222	12.4563	7.90055	-0.656847	3.29154	0.00099642	0.0292216	Repressed	High
196	Sgms2	chr3:131318985-131344923	38.0887	24.3282	-0.646731	5.28388	1.26479e-07	1.04945e-05	Repressed	High
197	Robo1	chr16:72663148-73046100	16.0235	10.2367	-0.646431	4.91539	8.86038e-07	6.13054e-05	Repressed	High
198	Slc2a1	chr4:119108744-119137329	17.884	11.4381	-0.644823	4.09337	4.25153e-05	0.00202843	Repressed	High
199	S100pbp	chr4:129150824-129189626	24.3452	15.6166	-0.640553	3.11331	0.00184999	0.046934	Repressed	High
200	Sesn1	chr10:41810573-41908436	51.09	32.7763	-0.64039	5.00969	5.45166e-07	3.99697e-05	Repressed	High
201	Cfh	chr1:140085854-140183411	60.3417	38.9915	-0.629994	4.9206	8.628e-07	6.0483e-05	Repressed	High
202	Klf2	chr8:72319061-72321654	19.366	12.5888	-0.621386	3.54886	0.000386906	0.0132987	Repressed	High
203	Mgat4a	chr1:37439339-37541013	6.28572	4.09377	-0.618648	3.58137	0.000341801	0.011964	Repressed	High
204	Rgs2	chr1:143999337-144004149	145.973	95.3757	-0.614011	4.60261	4.1722e-06	0.000253552	Repressed	High
205	Galnt16	chr12:80518470-80603896	11.4408	7.50436	-0.608393	3.84462	0.000120737	0.0051323	Repressed	High
206	Rnf150	chr8:82863355-83091271	11.2202	7.36137	-0.608047	4.05113	5.09718e-05	0.00237516	Repressed	High
207	Adi1	chr12:28675206-28682174	49.079	32.2712	-0.604858	4.55855	5.15079e-06	0.000304907	Repressed	High
208	Basp1	chr15:25363276-25413764	17.0601	11.2583	-0.599632	3.30632	0.000945287	0.0279788	Repressed	High
209	Htra3	chr5:35652025-35679780	59.7658	39.5302	-0.596367	4.4955	6.94065e-06	0.000400478	Repressed	High
210	Enpp2	chr15:54838678-54920146	21.4414	14.2023	-0.594277	4.18551	2.84526e-05	0.00142557	Repressed	High
211	Tcp11l2	chr10:84576946-84614355	41.1476	27.2597	-0.594041	4.59545	4.3181e-06	0.000260438	Repressed	High
212	Spock2	chr10:60106256-60133913	59.8616	39.8039	-0.58872	4.6929	2.69365e-06	0.000168834	Repressed	High
213	AW551984	chr9:39587395-39604124	10.3872	6.94136	-0.581518	3.6634	0.00024889	0.00948002	Repressed	High
214	AK087617	chr2:120693354-120699470	8.25373	5.52711	-0.578521	3.37939	0.000726456	0.0222859	Repressed	High
215	Kank3	chr17:33810522-33822914	37.592	25.185	-0.577863	3.66474	0.000247586	0.00948002	Repressed	High
216	Pnpla7	chr2:24976032-25054072	14.76	9.8948	-0.576947	3.19433	0.00140153	0.0381614	Repressed	High
217	Tiparp	chr3:65507256-65555518	17.0076	11.4236	-0.574159	4.22252	2.41587e-05	0.00123364	Repressed	High
218	Entpd3	chr9:120539817-120568326	10.161	6.82917	-0.573258	3.35912	0.000781922	0.0236694	Repressed	High
219	Fam20c	chr5:138755080-138810063	13.5306	9.10293	-0.571828	3.49648	0.000471444	0.0155363	Repressed	High
220	Txnip	chr3:96555767-96566801	321.486	216.468	-0.570603	3.30076	0.000964239	0.028382	Repressed	High
221	Col4a6	chrX:141165402-141474076	35.2514	23.7505	-0.56972	4.51671	6.2807e-06	0.000363711	Repressed	High
222	Boc	chr16:44485044-44558870	13.7446	9.33137	-0.558704	3.58467	0.000337511	0.0119082	Repressed	High
223	St3gal1	chr15:67102874-67176882	40.2693	27.4384	-0.553485	4.32762	1.50727e-05	0.000800358	Repressed	High
224	S100g	chrX:162901559-163034541	507.511	347.181	-0.547753	3.45427	0.000551776	0.0177445	Repressed	High
225	Slc45a4	chr15:73580290-73624744	12.9453	8.89079	-0.542041	3.44889	0.000562891	0.0180656	Repressed	High
226	Scn7a	chr2:66673425-66784910	5.63719	3.87346	-0.541355	3.42086	0.000624232	0.01964	Repressed	High
227	Postn	chr3:54361106-54391041	166.624	115.23	-0.532087	3.63008	0.000283332	0.0104103	Repressed	High
228	Gadd45a	chr6:67035095-67080652	70.2943	48.9735	-0.521408	3.85984	0.000113463	0.00486188	Repressed	High
229	Kremen1	chr11:5191552-5261610	17.1065	11.9564	-0.516753	3.75853	0.000170917	0.00691587	Repressed	High
230	Cebpa	chr7:35119292-35121931	14.6846	10.2863	-0.513586	3.13454	0.00172125	0.0447328	Repressed	High
231	Cep120	chr18:53648150-53744547	17.4013	12.1964	-0.512737	3.84857	0.000118812	0.00506391	Repressed	High
232	Slc4a4	chr5:88887259-89239656	11.1222	7.80868	-0.510293	3.81658	0.000135312	0.00569128	Repressed	High
233	Fnbp1l	chr3:122538718-122619714	19.8488	13.9468	-0.509121	4.1005	4.12264e-05	0.00197874	Repressed	High
234	Tnxb	chr17:34670534-34719815	35.9335	25.2599	-0.508481	3.36047	0.000778091	0.0235981	Repressed	High
235	Nt5e	chr9:88327608-88372089	26.0301	18.3234	-0.506498	3.9339	8.35798e-05	0.0037524	Repressed	High
236	Acss1	chr2:150618110-150668932	13.1871	9.34512	-0.496845	3.27687	0.00104964	0.0305581	Repressed	High
237	Atp1a2	chr1:172261631-172319841	24.2443	17.2008	-0.495169	3.2816	0.0010322	0.0301052	Repressed	High
238	Zfp395	chr14:65358675-65398930	23.5199	16.7144	-0.492786	3.95473	7.66223e-05	0.00347401	Repressed	High
239	Lepr	chr4:101717406-101815354	17.6439	12.5507	-0.491402	3.5987	0.000319807	0.0113841	Repressed	High
240	Mef2a	chr7:67233826-67372858	38.4644	27.3766	-0.490579	3.46507	0.000530087	0.0171853	Repressed	High
241	Arrdc3	chr13:80883421-80896043	24.4445	17.4716	-0.484493	3.68039	0.000232878	0.00899056	Repressed	High
242	Tbc1d8	chr1:39367850-39478747	19.8504	14.2252	-0.480718	3.32487	0.000884584	0.0264267	Repressed	High
243	Slc39a4	chr15:76612382-76616852	173.691	125.397	-0.470012	3.62296	0.000291255	0.0106039	Repressed	High
244	Aox1	chr1:58029968-58106410	12.3746	8.95841	-0.466063	3.24365	0.00118007	0.0331233	Repressed	High
245	Abcc4	chr14:118482691-118706219	12.155	8.83447	-0.46033	3.38857	0.000702575	0.0216832	Repressed	High
246	Fhl1	chrX:56731760-56793346	89.5532	65.2806	-0.456092	3.59127	0.000329069	0.0116619	Repressed	High
247	Atp11a	chr8:12757015-12868728	41.1255	30.0009	-0.455029	3.43926	0.000583312	0.0186462	Repressed	High
248	Raph1	chr1:60483184-60566765	7.6542	5.58786	-0.453954	3.42245	0.000620587	0.0195638	Repressed	High
249	Gnb4	chr3:32583527-32616535	27.8123	20.3315	-0.452006	3.12047	0.0018056	0.0462483	Repressed	High
250	Met	chr6:17463956-17573980	9.37112	6.85179	-0.451741	3.2303	0.00123658	0.0344927	Repressed	High
251	Penk	chr4:4133535-4188703	169.435	124.499	-0.444599	3.59265	0.000327335	0.0116262	Repressed	High
252	Ypel3	chr7:126776974-126780514	94.6552	70.0154	-0.435009	3.22103	0.00127731	0.0352594	Repressed	High
253	Slc1a5	chr7:16781345-16798274	62.2738	46.1013	-0.433817	3.58402	0.000338346	0.0119114	Repressed	High
254	Fam102b	chr3:108970996-109027607	41.3722	30.6288	-0.433772	3.54439	0.000393528	0.0134684	Repressed	High
255	Gabarapl1	chr6:129532183-129542331	98.5451	72.9963	-0.432961	3.55571	0.000376957	0.0130409	Repressed	High
256	Cpe	chr8:64592542-64693040	107.621	79.7453	-0.432491	3.53318	0.000410598	0.0138744	Repressed	High
257	Aqp1	chr6:55336298-55348555	148.549	110.177	-0.431114	3.25975	0.0011151	0.0317875	Repressed	High
258	Rabif	chr1:134494659-134507884	35.5642	26.4672	-0.426216	3.10216	0.00192115	0.0481281	Repressed	High
259	Sh3d19	chr3:86084433-86130521	18.9912	14.151	-0.424424	3.48554	0.000491138	0.0160858	Repressed	High
260	Tjp1	chr7:65296164-65371244	37.2713	27.8018	-0.422886	3.26445	0.00109676	0.0314416	Repressed	High
261	Gpc6	chr14:116925296-117979529	15.1134	11.3183	-0.417171	3.35106	0.000805037	0.0242497	Repressed	High
262	Lox	chr18:52516059-52577325	39.1079	29.3158	-0.415781	3.30136	0.000962164	0.0283732	Repressed	High
263	Slc12a2	chr18:57878677-57946821	31.25	23.4349	-0.415197	3.42573	0.000613158	0.0193678	Repressed	High
264	Prrt2	chr7:127017541-127021211	44.8784	33.6577	-0.415085	3.25478	0.0011348	0.0322159	Repressed	High
265	Nfe2l1	chr11:96817413-96829968	70.379	52.8715	-0.412653	3.13881	0.00169635	0.0441599	Repressed	High
266	Klhl24	chr16:20097553-20127744	22.3117	16.8144	-0.408102	3.38983	0.000699357	0.0216625	Repressed	High
267	Slco2b1	chr7:99657803-99711340	18.1527	13.6989	-0.406122	3.16306	0.0015612	0.0415877	Repressed	High
268	Epdr1	chr13:19591707-19619830	35.5404	26.9162	-0.400986	3.11789	0.00182151	0.0464055	Repressed	High
269	Bmf	chr2:118528756-118549678	18.3284	13.8873	-0.400315	3.1316	0.00173859	0.0449641	Repressed	High
270	Prom1	chr5:43993621-44102032	48.9576	37.1463	-0.398314	3.14515	0.00165999	0.0434945	Repressed	High
271	Tm4sf1	chr3:57287063-57301919	93.9535	71.3965	-0.396094	3.26979	0.00107627	0.0310506	Repressed	High
272	Efemp1	chr11:28853204-28926743	70.8349	54.1765	-0.386793	3.20456	0.00135268	0.0372115	Repressed	High
273	Atp1b3	chr9:96332656-96364299	101.196	132.035	0.383769	-3.15376	0.00161182	0.0425814	Induced	Low
274	Steap4	chr5:7960471-7982213	33.3242	43.6265	0.388634	-3.22464	0.00126133	0.0351122	Induced	Low
275	Marcksl1	chr4:129513580-129515981	81.0506	106.478	0.393665	-3.28976	0.00100272	0.0292989	Induced	Low
276	Pdxk	chr10:78436746-78464948	15.3304	20.249	0.401452	-3.2637	0.00109966	0.0314416	Induced	Low
277	Ugp2	chr11:21321140-21374161	34.8592	46.1115	0.403586	-3.14632	0.00165338	0.0434732	Induced	Low
278	Alad	chr4:62505983-62520063	13.0369	17.2493	0.403939	-3.1104	0.00186836	0.0470974	Induced	Low
279	Bst2	chr8:71534261-71537437	114.023	150.969	0.404927	-3.22421	0.00126319	0.0351122	Induced	Low
280	Adamts15	chr9:30899154-30922452	9.62403	12.7469	0.405433	-3.12121	0.0018011	0.0462071	Induced	Low
281	Tsc1	chr2:28641232-28691172	11.8326	15.6832	0.406444	-3.16645	0.00154312	0.0412435	Induced	Low
282	Mpeg1	chr19:12460778-12465285	21.7367	28.8366	0.407767	-3.33422	0.000855385	0.0256985	Induced	Low
283	Irs1	chr1:82233104-82291439	10.7055	14.2203	0.409599	-3.39436	0.000687886	0.0213768	Induced	Low
284	Glul	chr1:153849541-153909723	110.288	146.766	0.412247	-3.09426	0.00197302	0.0491962	Induced	Low
285	Cldn3	chr5:134986213-135001350	83.1036	110.6	0.41237	-3.4093	0.000651303	0.0203714	Induced	Low
286	Fzd6	chr15:39006279-39038190	20.4294	27.3446	0.420612	-3.25096	0.00115015	0.0324785	Induced	Low
287	Wfdc1	chr8:119659474-119688020	63.409	85.2141	0.426404	-3.29098	0.000998384	0.0292256	Induced	Low
288	Ldha	chr7:46845803-46855627	80.4803	108.203	0.427038	-3.5431	0.000395459	0.0134987	Induced	Low
289	Plxnb1	chr9:109095435-109119915	18.2613	24.7498	0.438625	-3.62111	0.000293339	0.0106555	Induced	Low
290	Ccr2	chr9:124102182-124113557	16.812	22.8545	0.442992	-3.12843	0.00175744	0.0453783	Induced	Low
291	Socs3	chr11:117966086-117969366	14.9689	20.4875	0.452778	-3.17204	0.00151374	0.0405262	Induced	Low
292	Akr1c14	chr13:4059590-4090422	16.8799	23.1512	0.455786	-3.19164	0.00141468	0.0384537	Induced	Low
293	Elovl5	chr9:77917364-77984519	45.6179	62.8213	0.461654	-3.85403	0.000116189	0.00496538	Induced	Low
294	Tmem119	chr5:113793728-113800352	34.8334	48.0364	0.46366	-3.70405	0.000212185	0.00823144	Induced	Low
295	Lars2	chr9:123366939-123462664	15.795	21.7906	0.464236	-3.62026	0.000294305	0.0106664	Induced	Low
296	Pde7a	chr3:19223108-19311322	9.59984	13.2472	0.464611	-3.40933	0.000651229	0.0203714	Induced	Low
297	Chsy1	chr7:66109514-66173798	12.9008	17.8051	0.464832	-3.54267	0.000396101	0.0134987	Induced	Low
298	Sec13	chr6:113728051-113740681	40.1812	55.5996	0.468555	-3.44068	0.000580262	0.0185858	Induced	Low
299	Azin1	chr15:38487429-38519266	16.2298	22.4693	0.469313	-3.59919	0.000319206	0.0113841	Induced	Low
300	Gas6	chr8:13465373-13494535	82.4266	114.365	0.472463	-3.81333	0.000137108	0.00573665	Induced	Low
301	Irf8	chr8:120736375-120756692	13.5517	18.8038	0.47255	-3.10873	0.00187894	0.0471446	Induced	Low
302	Hsd11b2	chr8:105518745-105523988	126.525	176.051	0.476573	-3.72751	0.000193378	0.0076315	Induced	Low
303	Nme1	chr11:93958924-93968521	32.9114	45.8067	0.476972	-3.24336	0.00118127	0.0331233	Induced	Low
304	Iigp1	chr18:60376028-60392629	20.445	28.4944	0.478926	-3.11081	0.00186577	0.0470974	Induced	Low
305	Aars	chr8:111033841-111055569	16.484	22.9782	0.479195	-3.74642	0.000179374	0.0071853	Induced	Low
306	Cyb5b	chr8:107150660-107187470	30.1985	42.1067	0.479571	-3.97333	7.0875e-05	0.00323656	Induced	Low
307	Il4ra	chr7:125552281-125579474	20.982	29.2572	0.479638	-3.20271	0.00136142	0.0373875	Induced	Low
308	Coro1a	chr7:126699773-126704754	31.8516	44.4773	0.481705	-3.52224	0.000427922	0.0143989	Induced	Low
309	Cpxm1	chr2:130390774-130397629	20.4415	28.656	0.487339	-3.61299	0.000302683	0.0108959	Induced	Low
310	Fam189a2	chr19:23972749-24031019	43.8066	61.4553	0.488389	-4.05922	4.92371e-05	0.00232828	Induced	Low
311	Dclk1	chr3:55242525-55539068	16.8312	23.7854	0.498932	-3.39743	0.000680211	0.021234	Induced	Low
312	Ccl8	chr11:82115184-82116799	149.724	211.7	0.499715	-3.73446	0.000188119	0.00747937	Induced	Low
313	Spon2	chr5:33213517-33218238	20.4372	28.9372	0.501727	-3.63148	0.000281802	0.0104019	Induced	Low
314	Ezr	chr17:6738130-6782780	42.4374	60.1722	0.503761	-4.20538	2.6064e-05	0.00132248	Induced	Low
315	Rfng	chr11:120780744-120784204	19.2367	27.3128	0.505717	-3.14626	0.00165374	0.0434732	Induced	Low
316	Susd2	chr10:75636618-75644008	10.1734	14.4477	0.506046	-3.16138	0.00157025	0.0417592	Induced	Low
317	Adamts7	chr9:90162977-90200102	16.6545	23.7088	0.509512	-3.51998	0.000431575	0.0144913	Induced	Low
318	Krt8	chr15:101996710-102004342	28.3749	40.5494	0.515065	-3.82914	0.000128591	0.00545166	Induced	Low
319	Pik3r3	chr4:116221913-116303056	9.18397	13.1256	0.515198	-3.78874	0.000151413	0.00623721	Induced	Low
320	Pls3	chrX:75785653-75875170	55.1258	78.9048	0.517384	-4.13767	3.50857e-05	0.00170448	Induced	Low
321	Slc1a1	chr19:28835165-28967730	39.4313	56.7413	0.525059	-3.51478	0.000440121	0.0147164	Induced	Low
322	Rrs1	chr1:9545407-9547455	12.0934	17.4707	0.530719	-3.13308	0.00172984	0.044824	Induced	Low
323	Cited4	chr4:120666562-120667820	32.5247	47.0239	0.531858	-3.65121	0.000261006	0.00979452	Induced	Low
324	Creb3l1	chr2:91982327-92024170	13.7835	19.9355	0.532399	-3.42931	0.000605121	0.0191898	Induced	Low
325	Itgb2	chr10:77530347-77565674	9.29825	13.4739	0.535132	-3.21324	0.00131245	0.0361672	Induced	Low
326	Psmd3	chr11:98682553-98695978	62.2017	90.3523	0.538606	-4.18009	2.91395e-05	0.00145089	Induced	Low
327	Prss23	chr7:89507784-89527175	71.3076	104.018	0.544699	-3.57376	0.000351898	0.0122536	Induced	Low
328	Cd74	chr18:60803848-60812652	228.785	335.08	0.550514	-3.7951	0.000147586	0.00612517	Induced	Low
329	Mcm5	chr8:75109527-75128439	9.59404	14.1105	0.556562	-3.45837	0.000543459	0.0175832	Induced	Low
330	Chpt1	chr10:88459586-88503970	23.3938	34.457	0.558674	-3.12766	0.00176202	0.0454231	Induced	Low
331	Stat5a	chr11:100859350-100885169	6.9368	10.2185	0.558848	-3.12488	0.00177878	0.0457079	Induced	Low
332	Egln1	chr8:124908586-124949254	16.5999	24.4803	0.560448	-4.36092	1.29516e-05	0.000701713	Induced	Low
333	Pth1r	chr9:110722084-110747145	23.0176	33.963	0.561226	-3.95025	7.8069e-05	0.00351486	Induced	Low
334	Atp1b1	chr1:164289799-164458355	28.8302	42.5772	0.562497	-3.89768	9.71204e-05	0.00426449	Induced	Low
335	Efnb2	chr8:8617438-8660773	9.90804	14.6542	0.564644	-4.08747	4.36109e-05	0.0020745	Induced	Low
336	Iqgap2	chr13:95627176-95891922	7.28497	10.79	0.566695	-3.69689	0.000218258	0.00844653	Induced	Low
337	Cfb	chr17:34856373-34862514	14.079	20.9185	0.571233	-3.92784	8.57117e-05	0.00383734	Induced	Low
338	Rxfp1	chr3:79644715-79737794	51.0733	75.9378	0.57225	-4.74103	2.12636e-06	0.000141019	Induced	Low
339	Sectm1a	chr11:121067402-121081139	13.4373	19.9975	0.573577	-3.11547	0.00183651	0.046666	Induced	Low
340	Synpo	chr18:60593989-60630085	13.1334	19.5589	0.574588	-3.50379	0.000458686	0.0151784	Induced	Low
341	Cd14	chr18:36725066-36726654	19.586	29.2015	0.576218	-3.58202	0.000340953	0.011964	Induced	Low
342	Nudt4	chr10:95547006-95564167	38.3556	57.2327	0.577404	-4.79602	1.6185e-06	0.000109613	Induced	Low
343	Oaf	chr9:43221277-43239816	12.703	18.9732	0.578789	-3.71295	0.000204857	0.00802509	Induced	Low
344	Ammecr1	chrX:142851673-142966728	14.5791	21.8153	0.581441	-3.35755	0.000786357	0.0237587	Induced	Low
345	Cdcp1	chr9:123170823-123216038	13.0357	19.5373	0.583761	-3.09555	0.00196449	0.049137	Induced	Low
346	Lrpap1	chr5:35091505-35105697	35.8948	53.89	0.586243	-4.87673	1.07857e-06	7.36703e-05	Induced	Low
347	Lpl	chr8:68880554-68906932	8.62017	12.942	0.586267	-3.77732	0.000158528	0.00648017	Induced	Low
348	Dhcr7	chr7:143823166-143848410	7.65435	11.5169	0.589401	-3.36432	0.000767321	0.0233158	Induced	Low
349	Mcm2	chr6:88883473-88898780	8.64088	13.0153	0.590955	-3.76769	0.000164766	0.00670092	Induced	Low
350	Psmb8	chr17:34198194-34201454	50.7271	76.5479	0.593607	-4.54038	5.61532e-06	0.000327554	Induced	Low
351	Golph3	chr15:12321495-12351267	35.3954	53.6077	0.598878	-4.73325	2.20951e-06	0.000144732	Induced	Low
352	Gsr	chr8:33653237-33698162	14.5301	22.0138	0.599362	-4.18994	2.79026e-05	0.00140684	Induced	Low
353	Pla2g4a	chr1:149829621-149961284	11.1192	16.885	0.602694	-3.95238	7.7377e-05	0.00349355	Induced	Low
354	Ihh	chr1:74945317-74951651	10.3757	15.7579	0.60286	-3.22245	0.00127101	0.0351961	Induced	Low
355	Cnp	chr11:100574938-100581739	22.7346	34.6694	0.60877	-4.5875	4.48593e-06	0.000268534	Induced	Low
356	Plbd1	chr6:136612070-136661893	11.5202	17.5757	0.609425	-3.3726	0.000744613	0.0226689	Induced	Low
357	Med24	chr11:98704590-98729435	16.9814	25.9103	0.609569	-4.17044	3.04011e-05	0.0014997	Induced	Low
358	Igtp	chr11:58199555-58222783	17.0831	26.1498	0.614232	-3.23163	0.00123086	0.0343931	Induced	Low
359	Caprin2	chr6:148842492-148896126	8.54657	13.0925	0.615324	-3.64423	0.000268198	0.00996886	Induced	Low
360	Vav3	chr3:109340682-109685694	6.25027	9.58764	0.617256	-3.15886	0.0015839	0.0420522	Induced	Low
361	D8Ertd82e	chr8:36094827-36147787	4.90874	7.54034	0.619278	-3.66266	0.000249607	0.00948002	Induced	Low
362	Rnf149	chr1:39547587-39577347	16.6421	25.6208	0.622474	-4.32665	1.51394e-05	0.000801236	Induced	Low
363	Nipsnap1	chr11:4874002-4894200	12.6336	19.5435	0.629417	-3.64305	0.000269429	0.00999136	Induced	Low
364	Zxdc	chr6:90369493-90403486	7.55014	11.7142	0.633688	-3.51785	0.000435058	0.0145776	Induced	Low
365	Sccpdh	chr1:179668230-179687186	16.777	26.1246	0.638926	-4.16366	3.13191e-05	0.00154023	Induced	Low
366	Sox17	chr1:4490927-4497354	34.9807	54.6765	0.644363	-4.70072	2.5924e-06	0.000163128	Induced	Low
367	Pacsin3	chr2:91256164-91264680	24.0115	37.5627	0.645577	-4.05361	5.04338e-05	0.00236314	Induced	Low
368	Osr1	chr12:9574441-9581500	7.55259	11.8475	0.649538	-3.25033	0.00115271	0.0324933	Induced	Low
369	Wnt7a	chr6:91363982-91411369	4.86866	7.64566	0.651117	-3.32119	0.000896335	0.0266781	Induced	Low
370	Igfbp5	chr1:72858035-72874865	74.1253	116.648	0.654125	-4.17346	3.00006e-05	0.00148452	Induced	Low
371	Eya2	chr2:165595027-165771727	10.885	17.1699	0.657549	-3.43809	0.000585828	0.0186892	Induced	Low
372	Greb1	chr12:16670614-16800886	5.09328	8.0373	0.658117	-3.82532	0.000130601	0.00550763	Induced	Low
373	Syn2	chr6:115134901-115282626	14.3702	22.6943	0.65925	-3.89223	9.93262e-05	0.0043494	Induced	Low
374	Psmb9	chr17:34182098-34187330	25.3968	40.1301	0.66004	-3.45472	0.000550867	0.0177445	Induced	Low
375	Cln5	chr14:103070215-103077630	24.9108	39.3809	0.660721	-4.65406	3.2547e-06	0.000200849	Induced	Low
376	Zmpste24	chr4:121059237-121098243	28.7138	45.4998	0.664119	-5.49976	3.80301e-08	3.37686e-06	Induced	Low
377	Mt1	chr8:94179088-94180327	145.011	230.047	0.665764	-5.04376	4.5646e-07	3.39331e-05	Induced	Low
378	Hp	chr8:109575127-109579172	10.4008	16.5495	0.67009	-3.19891	0.0013795	0.0376256	Induced	Low
379	Galnt18	chr7:111471660-111779977	9.31231	14.911	0.679166	-3.99132	6.57062e-05	0.00300912	Induced	Low
380	Paqr8	chr1:20890621-20938756	4.64352	7.45566	0.683117	-3.90374	9.4717e-05	0.0041937	Induced	Low
381	Pafah1b3	chr7:25295048-25297955	23.7348	38.1584	0.684994	-3.50453	0.000457422	0.015168	Induced	Low
382	Gadd45g	chr13:51846674-51848474	23.9465	38.5856	0.688251	-4.05416	5.03154e-05	0.00236314	Induced	Low
383	Galm	chr17:80127470-80185032	7.24227	11.6748	0.688887	-3.56051	0.000370136	0.0128327	Induced	Low
384	Chst11	chr10:82985496-83195891	7.03879	11.3511	0.689432	-4.425	9.64417e-06	0.000537083	Induced	Low
385	Nup93	chr8:94214600-94317227	12.069	19.5297	0.694366	-4.36215	1.28791e-05	0.00070016	Induced	Low
386	Fam124a	chr14:62555736-62608485	2.93366	4.7578	0.697592	-3.1388	0.00169644	0.0441599	Induced	Low
387	Tex2	chr11:106502138-106612930	12.3653	20.0681	0.698607	-5.45231	4.9721e-08	4.31897e-06	Induced	Low
388	Gzma	chr13:113093826-113100981	16.4108	26.7266	0.703625	-3.27262	0.00106557	0.0309092	Induced	Low
389	Sowahb	chr5:93041122-93045022	3.59432	5.86067	0.705345	-3.5121	0.000444585	0.0148347	Induced	Low
390	Tcaim	chr9:122805546-122836332	3.40791	5.5615	0.706587	-3.16416	0.00155532	0.0415003	Induced	Low
391	Car2	chr3:14886425-14900770	15.3699	25.2109	0.713945	-4.43614	9.15865e-06	0.000513624	Induced	Low
392	Slc25a10	chr11:120491836-120501161	6.91204	11.3419	0.714476	-4.55019	5.35975e-06	0.000316107	Induced	Low
393	Nlrc5	chr8:94472762-94527272	3.37403	5.55652	0.719709	-4.26496	1.99938e-05	0.00104091	Induced	Low
394	Ildr1	chr16:36693977-36726804	4.44413	7.32645	0.721213	-3.14274	0.00167377	0.0437838	Induced	Low
395	Ctsd	chr7:142375915-142387870	417.032	688.03	0.722312	-3.81376	0.000136866	0.00573665	Induced	Low
396	Wnt5a	chr14:28505472-28525515	31.2643	51.9054	0.731368	-5.58323	2.3609e-08	2.14399e-06	Induced	Low
397	Sec23b	chr2:144556228-144590753	27.5993	45.8858	0.733418	-6.01921	1.75266e-09	1.86751e-07	Induced	Low
398	Mlph	chr1:90915099-90951142	2.04815	3.40881	0.734943	-3.20035	0.00137263	0.0375021	Induced	Low
399	Mapk11	chr15:89142483-89149606	6.1557	10.2469	0.73519	-3.72789	0.000193089	0.0076315	Induced	Low
400	Dhcr24	chr4:106561037-106589113	15.9986	26.7204	0.739999	-5.8969	3.70386e-09	3.69993e-07	Induced	Low
401	Slc41a3	chr6:90604879-90646412	5.23427	8.75012	0.741316	-3.37394	0.000741002	0.0226452	Induced	Low
402	Tmem229b	chr12:78961794-79007339	9.7782	16.4335	0.749001	-4.23138	2.32267e-05	0.00118985	Induced	Low
403	Fut2	chr7:45648590-45666394	9.94667	16.7167	0.749008	-4.15188	3.29758e-05	0.00160687	Induced	Low
404	Slitrk3	chr3:73048124-73057803	7.14988	12.0311	0.750775	-4.1562	3.23587e-05	0.00158162	Induced	Low
405	Htra1	chr7:130936202-130985658	54.9912	92.7514	0.754168	-5.59124	2.25452e-08	2.05909e-06	Induced	Low
406	Clec10a	chr11:70166622-70170836	12.7543	21.5641	0.757651	-3.4287	0.000606479	0.0191948	Induced	Low
407	4930579G24Rik	chr3:79629078-79632819	6.50991	11.0142	0.75865	-3.62647	0.000287327	0.0104848	Induced	Low
408	Cystm1	chr18:36348623-36402978	18.6751	31.8111	0.768413	-3.67711	0.00023589	0.0090849	Induced	Low
409	BC032181	chr19:21121151-21248449	5.73242	9.77543	0.770015	-3.27524	0.00105574	0.0306798	Induced	Low
410	Pik3ap1	chr19:41274217-41385070	8.48226	14.492	0.772734	-4.4585	8.2534e-06	0.000471122	Induced	Low
411	Fasn	chr11:120805957-120824547	21.3613	36.5957	0.776674	-6.1424	8.12855e-10	9.4144e-08	Induced	Low
412	Mt2	chr8:94172617-94173567	104.103	178.358	0.776763	-5.56135	2.67692e-08	2.40366e-06	Induced	Low
413	1500015O10Rik	chr1:43730601-43742564	10.8252	18.5702	0.778603	-3.24074	0.00119219	0.0333708	Induced	Low
414	Tjp3	chr10:81268171-81291581	3.47706	5.96889	0.779596	-3.10949	0.00187409	0.0470974	Induced	Low
415	Fuk	chr8:110882455-110902488	5.11327	8.78228	0.78035	-4.07813	4.54e-05	0.0021532	Induced	Low
416	C2	chr17:34862601-34882100	9.96154	17.1706	0.785497	-4.90671	9.26149e-07	6.38045e-05	Induced	Low
417	Slc28a3	chr13:58553307-58610877	4.84609	8.35493	0.785807	-4.29106	1.77823e-05	0.000938004	Induced	Low
418	Alcam	chr16:52248995-52452997	5.3009	9.1704	0.790749	-3.81022	0.000138843	0.00579405	Induced	Low
419	Car13	chr3:14641726-14663002	2.79935	4.87398	0.800008	-3.11022	0.0018695	0.0470974	Induced	Low
420	Sox7	chr14:63943705-63950732	5.04674	8.78802	0.800186	-4.25812	2.06156e-05	0.00106634	Induced	Low
421	Fermt1	chr2:132904178-132946036	4.55625	7.94402	0.802023	-4.76325	1.90497e-06	0.000127394	Induced	Low
422	Scd1	chr19:44394449-44407709	7.64863	13.3386	0.802331	-5.61415	1.97536e-08	1.83559e-06	Induced	Low
423	Rbm20	chr19:53677305-53867080	2.70976	4.76135	0.813204	-3.53573	0.000406643	0.0137699	Induced	Low
424	Irf6	chr1:193153111-193201546	15.8346	27.8609	0.81516	-5.60754	2.05218e-08	1.88506e-06	Induced	Low
425	Acss2	chr2:155518042-155592706	5.53189	9.76397	0.819697	-3.79452	0.000147927	0.00612517	Induced	Low
426	Gap43	chr16:42248560-42340651	7.46133	13.1871	0.821622	-3.53719	0.000404412	0.0137234	Induced	Low
427	Cacna1g	chr11:94408390-94474198	7.86524	13.9325	0.824889	-5.28352	1.26725e-07	1.04945e-05	Induced	Low
428	Ippk	chr13:49421222-49463060	6.85915	12.1679	0.826982	-4.70874	2.4925e-06	0.000159351	Induced	Low
429	Elf3	chr1:135253573-135258472	8.77753	15.6469	0.833995	-3.77222	0.000161799	0.00659701	Induced	Low
430	Cbs	chr17:31612622-31637205	23.5066	41.9323	0.834998	-6.02472	1.69399e-09	1.81712e-07	Induced	Low
431	Naip5	chr13:100211739-100247336	2.18964	3.91549	0.838501	-3.17528	0.00149692	0.0402115	Induced	Low
432	Adam12	chr7:133883198-134232131	8.82144	15.8668	0.846926	-6.71639	1.8628e-11	2.91893e-09	Induced	Low
433	Jam2	chr16:84774122-84826375	23.5	42.2686	0.846928	-6.58771	4.46654e-11	6.31758e-09	Induced	Low
434	Negr1	chr3:156561793-157316464	1.43642	2.59334	0.852337	-3.4564	0.000547452	0.0176766	Induced	Low
435	Itgb7	chr15:102215994-102231935	4.45558	8.06212	0.855546	-4.053	5.05658e-05	0.00236314	Induced	Low
436	Gstm2	chr3:107981701-107986436	28.8426	52.4482	0.86269	-5.4261	5.75979e-08	4.97615e-06	Induced	Low
437	Kbtbd8	chr6:95117879-95129793	1.3487	2.45777	0.865781	-3.4184	0.000629907	0.0197796	Induced	Low
438	Hddc2	chr10:31313404-31328086	28.4064	51.8056	0.866893	-4.58281	4.58763e-06	0.00027258	Induced	Low
439	Pmvk	chr3:89454540-89469009	14.953	27.284	0.86762	-4.32966	1.49341e-05	0.000795638	Induced	Low
440	Cxcl14	chr13:56288642-56296551	42.8214	78.3521	0.871641	-7.07335	1.51235e-12	2.68576e-10	Induced	Low
441	Chdh	chr14:30008999-30527056	21.1356	38.8159	0.876971	-6.34733	2.19087e-10	2.73568e-08	Induced	Low
442	Prrx2	chr2:30845366-30881247	4.57102	8.42366	0.881932	-3.15675	0.00159538	0.0422167	Induced	Low
443	Pcx	chr19:4510471-4621752	21.9725	40.7177	0.889957	-6.59249	4.32518e-11	6.17227e-09	Induced	Low
444	Flt3	chr5:147330741-147400489	1.0956	2.0303	0.88997	-3.09101	0.00199476	0.0496609	Induced	Low
445	Cxcl15	chr5:90794533-90803067	4.00786	7.46651	0.897601	-3.80645	0.000140978	0.00586785	Induced	Low
446	Scube1	chr15:83602582-83725039	15.8917	29.7215	0.903237	-7.3326	2.25819e-13	4.19683e-11	Induced	Low
447	Ank	chr15:27466676-27594907	7.76561	14.5762	0.908447	-5.80532	6.42431e-09	6.22302e-07	Induced	Low
448	Ltb	chr17:35194506-35196305	6.04207	11.3628	0.911197	-3.18816	0.00143182	0.0387877	Induced	Low
449	Ifi44l	chr3:151758736-151762891	3.61729	6.95015	0.942134	-3.26421	0.00109771	0.0314416	Induced	Low
450	AK169831	chr9:41964723-41968467	9.64699	18.5539	0.943574	-6.62211	3.54115e-11	5.24057e-09	Induced	Low
451	Sorl1	chr9:41968488-42124289	9.74379	18.9321	0.958282	-7.67303	1.68754e-14	3.69479e-12	Induced	Low
452	Rxfp2	chr5:150018674-150082186	3.08483	6.01545	0.963483	-3.22204	0.00127281	0.0351961	Induced	Low
453	Fabp5	chr3:10012584-10016610	6.91977	13.5577	0.970311	-3.70459	0.000211735	0.00823144	Induced	Low
454	Slc7a11	chr3:50364935-50443613	0.759195	1.48761	0.970459	-3.96889	7.22086e-05	0.00328806	Induced	Low
455	Coro2a	chr4:46536936-46601929	9.41734	18.4937	0.973642	-5.22311	1.75945e-07	1.4248e-05	Induced	Low
456	Ly75	chr2:60293759-60383231	2.55766	5.03539	0.977278	-4.43647	9.14442e-06	0.000513624	Induced	Low
457	Hunk	chr16:90386396-90499553	1.24371	2.45012	0.9782	-3.88255	0.000103365	0.00447077	Induced	Low
458	Klhl12	chr1:134455554-134490873	13.6231	26.9218	0.982722	-6.92423	4.3836e-12	7.21956e-10	Induced	Low
459	Lat	chr7:126363827-126369534	2.52719	5.0075	0.986557	-3.1187	0.00181652	0.0463792	Induced	Low
460	AU015791	chr12:105513432-105515248	4.14886	8.30263	1.00085	-3.32515	0.0008837	0.0264267	Induced	Low
461	Tmem200a	chr10:25991185-26079447	1.55376	3.11314	1.0026	-3.09486	0.00196909	0.0491749	Induced	Low
462	Lipg	chr18:74939321-74961263	4.60754	9.25276	1.00589	-5.26687	1.38767e-07	1.14325e-05	Induced	Low
463	Trabd2b	chr4:114406723-114615098	1.55528	3.12527	1.00681	-4.70955	2.48269e-06	0.000159351	Induced	Low
464	Msx1	chr5:37820490-37824585	25.9647	52.3605	1.01193	-7.19666	6.17062e-13	1.13362e-10	Induced	Low
465	Slc12a3	chr8:94329207-94366221	2.13122	4.30054	1.01284	-3.61908	0.000295647	0.0106908	Induced	Low
466	Lif	chr11:4257567-4272514	5.96665	12.0536	1.01447	-5.41649	6.07799e-08	5.22282e-06	Induced	Low
467	Bspry	chr4:62480066-62497298	6.52809	13.3553	1.03268	-4.48247	7.3784e-06	0.000424205	Induced	Low
468	Rab40b	chr11:121356120-121388251	3.33336	6.82004	1.0328	-4.03713	5.41089e-05	0.00250673	Induced	Low
469	Hk2	chr6:82725026-82774454	2.33934	4.78858	1.0335	-5.22252	1.76507e-07	1.4248e-05	Induced	Low
470	Mthfd2	chr6:83305703-83317604	4.48655	9.243	1.04275	-4.61191	3.98977e-06	0.000243391	Induced	Low
471	Col9a2	chr4:121039565-121055325	2.13466	4.42293	1.051	-4.09499	4.2218e-05	0.00202027	Induced	Low
472	Slco5a1	chr1:12866549-12991135	1.19698	2.49321	1.05861	-4.58982	4.43634e-06	0.000266564	Induced	Low
473	Anpep	chr7:79821802-79848194	78.4617	163.798	1.06186	-7.55589	4.15223e-14	8.50835e-12	Induced	Low
474	1700024P16Rik	chr4:104913455-105016863	2.17003	4.59736	1.08309	-4.05574	4.99761e-05	0.00235625	Induced	Low
475	Ajap1	chr4:153373220-153482830	1.23127	2.60905	1.08338	-3.74226	0.000182373	0.00728719	Induced	Low
476	Padi4	chr4:140745507-140774203	1.15616	2.44997	1.08343	-3.55188	0.000382482	0.0132035	Induced	Low
477	Stx18	chr5:38039229-38159467	24.9959	53.4139	1.09552	-7.49487	6.63913e-14	1.31004e-11	Induced	Low
478	Gdnf	chr15:7811010-7837575	1.14274	2.44231	1.09575	-3.66682	0.000245585	0.00943554	Induced	Low
479	Myd88	chr9:119335987-119340040	30.945	66.3476	1.10034	-8.61053	0	0	Induced	Low
480	Spsb4	chr9:96943481-97021362	2.74018	5.87629	1.10063	-4.17742	2.9484e-05	0.00146349	Induced	Low
481	Pfkfb3	chr2:11471430-11553929	15.3618	33.1068	1.10779	-7.85826	3.9968e-15	9.2581e-13	Induced	Low
482	Mfsd7c	chr12:85746538-85813585	2.64386	5.70854	1.11048	-4.99896	5.76415e-07	4.20677e-05	Induced	Low
483	Rnf180	chr13:105130574-105294485	1.30376	2.82185	1.11396	-3.11881	0.00181582	0.0463792	Induced	Low
484	Krt19	chr11:100140810-100145919	15.406	33.6722	1.12807	-6.54309	6.02602e-11	8.44859e-09	Induced	Low
485	Ap1s3	chr1:79606875-79671972	5.15723	11.2833	1.12952	-5.9641	2.45988e-09	2.53378e-07	Induced	Low
486	2310014L17Rik	chr7:12927415-12931072	0.857051	1.88125	1.13424	-3.66023	0.000251987	0.0095213	Induced	Low
487	Mfsd2a	chr4:122946850-122961188	2.49494	5.4897	1.13773	-4.33547	1.45447e-05	0.000777484	Induced	Low
488	Dgat2	chr7:99153662-99182713	19.8566	43.6916	1.13774	-8.44516	0	0	Induced	Low
489	Cd209f	chr8:4102792-4105764	2.1594	4.78637	1.1483	-3.25123	0.00114906	0.0324785	Induced	Low
490	Ccne1	chr7:38097983-38107490	1.66916	3.75747	1.17064	-3.90203	9.53901e-05	0.00421166	Induced	Low
491	Gm11545	chr11:94755135-94761182	9.92677	22.3879	1.17332	-7.60217	2.90878e-14	6.03781e-12	Induced	Low
492	Alox12e	chr11:70315612-70322518	16.4126	37.1279	1.17771	-8.3419	0	0	Induced	Low
493	Nrk	chrX:138914429-139009090	0.34989	0.791535	1.17775	-3.6622	0.000250054	0.00948002	Induced	Low
494	Bcat1	chr6:144993834-145076157	14.6137	33.1158	1.1802	-6.02544	1.68648e-09	1.81712e-07	Induced	Low
495	Alpl	chr4:137741730-137796384	2.95733	6.72832	1.18595	-4.76692	1.87062e-06	0.000125622	Induced	Low
496	Dact2	chr17:14195229-14203831	6.91286	15.7423	1.18729	-6.92285	4.42668e-12	7.21956e-10	Induced	Low
497	Dock2	chr11:34226820-34783905	1.94661	4.43893	1.18925	-4.66929	3.02239e-06	0.000187965	Induced	Low
498	Lrp2	chr2:69424334-69586067	7.35284	16.8644	1.19761	-8.77138	0	0	Induced	Low
499	P4ha3	chr7:100285519-100319699	1.45595	3.34091	1.19828	-3.793	0.000148837	0.00614692	Induced	Low
500	Plet1	chr9:50488798-50505639	28.9897	67.0078	1.20879	-9.29216	0	0	Induced	Low
501	Aqp8	chr7:123462293-123468003	8.88655	20.6809	1.21861	-6.01523	1.79628e-09	1.90132e-07	Induced	Low
502	Spib	chr7:44525994-44532071	0.46348	1.07944	1.2197	-3.2646	0.0010962	0.0314416	Induced	Low
503	Sbspon	chr1:15853861-15892722	3.78132	8.84923	1.22666	-5.80815	6.31662e-09	6.156e-07	Induced	Low
504	AK020556	chr13:53635891-53639193	9.05456	21.1938	1.22692	-4.73651	2.17431e-06	0.000143483	Induced	Low
505	Rasd1	chr11:59948213-59964942	12.4967	29.3331	1.23098	-6.34775	2.18485e-10	2.73568e-08	Induced	Low
506	Ly6c2	chr15:75108160-75111949	3.75617	8.81901	1.23135	-3.65221	0.000259994	0.00979452	Induced	Low
507	Hbb-bs	chr7:103826522-103827929	59.9316	140.893	1.23321	-8.17953	2.22045e-16	5.45991e-14	Induced	Low
508	Ppp2r2c	chr5:36868569-36955078	3.30492	7.79481	1.2379	-6.3563	2.06667e-10	2.62156e-08	Induced	Low
509	BC019819	chr11:5969665-6065748	2.21161	5.23707	1.24366	-4.44096	8.95573e-06	0.000505793	Induced	Low
510	Insl6	chr19:29321353-29325318	2.89816	6.91424	1.25443	-3.49917	0.000466705	0.0154119	Induced	Low
511	Arl4c	chr1:88673124-88702191	8.8091	21.0539	1.25702	-8.92316	0	0	Induced	Low
512	Gpd1	chr15:99717592-99725007	0.730062	1.76098	1.27029	-3.78592	0.000153138	0.00629206	Induced	Low
513	Il18rap	chr1:40515361-40551705	0.983218	2.38933	1.28102	-4.43411	9.24549e-06	0.00051668	Induced	Low
514	Alox15	chr11:70344146-70352031	57.0356	138.796	1.28303	-10.3434	0	0	Induced	Low
515	Slc5a5	chr8:70882888-70892757	0.28721	0.699765	1.28477	-3.14007	0.00168909	0.0441123	Induced	Low
516	Hdc	chr2:126593659-126618678	47.8547	116.6	1.28484	-10.4787	0	0	Induced	Low
517	Ripply3	chr16:94328421-94336935	2.62062	6.39369	1.28674	-4.54289	5.54886e-06	0.000324862	Induced	Low
518	Cyp3a57	chr5:145345269-145390512	0.535484	1.30646	1.28675	-3.10949	0.00187411	0.0470974	Induced	Low
519	Tspan1	chr4:116161880-116167598	5.26427	12.854	1.28791	-6.05502	1.40398e-09	1.53698e-07	Induced	Low
520	Padi1	chr4:140810992-140845778	10.1399	25.2836	1.31816	-9.46492	0	0	Induced	Low
521	Rdh9	chr10:127759762-127792697	1.44065	3.59718	1.32015	-3.88337	0.000103019	0.00447077	Induced	Low
522	Msx2	chr13:53466880-53472780	0.538186	1.35058	1.3274	-3.51017	0.000447817	0.0149114	Induced	Low
523	Cd209g	chr8:4134735-4137707	0.976429	2.45916	1.33258	-3.27049	0.00107363	0.0310303	Induced	Low
524	Rnaset2b	chr17:8128315-8147832	1.88537	4.75231	1.33379	-3.38139	0.00072121	0.0222102	Induced	Low
525	Gldc	chr19:30098440-30175441	0.263395	0.666699	1.33981	-3.43527	0.000591957	0.0188096	Induced	Low
526	Ppp2r2b	chr18:42645220-43059471	2.36762	6.0796	1.36054	-5.46094	4.73628e-08	4.13661e-06	Induced	Low
527	Srp54b	chr12:55230167-55279329	0.244757	0.632891	1.37061	-3.20209	0.00136436	0.0374041	Induced	Low
528	Hba-a2	chr11:32296488-32297310	45.816	118.824	1.37491	-7.95697	1.77636e-15	4.23754e-13	Induced	Low
529	Ngfr	chr11:95568820-95587698	15.8053	41.0619	1.37739	-10.7303	0	0	Induced	Low
530	Atp10b	chr11:43149876-43262286	0.506983	1.33283	1.39448	-4.91739	8.77074e-07	6.0949e-05	Induced	Low
531	Kif5c	chr2:49619313-49774778	7.06109	18.6784	1.4034	-10.8244	0	0	Induced	Low
532	Dio2	chr12:90724551-90750693	22.3572	59.6362	1.41545	-11.1345	0	0	Induced	Low
533	Tmprss11g	chr5:86485876-86518600	4.60425	12.3099	1.41878	-7.40931	1.2701e-13	2.41666e-11	Induced	Low
534	Rnf128	chrX:139563339-139673145	35.3888	95.338	1.42976	-10.6355	0	0	Induced	Low
535	Cd3d	chr9:44981785-44987052	0.807895	2.18963	1.43845	-3.58599	0.000335807	0.0118743	Induced	Low
536	Naip6	chr13:100281120-100317688	1.32976	3.6287	1.44829	-5.93492	2.93988e-09	2.99287e-07	Induced	Low
537	Col28a1	chr6:7997807-8192617	1.254	3.44032	1.45601	-5.70635	1.15422e-08	1.09809e-06	Induced	Low
538	Tmem158	chr9:123259056-123260789	19.1537	52.8144	1.46331	-10.1144	0	0	Induced	Low
539	Col6a6	chr9:105689416-105828085	2.70966	7.53154	1.47483	-8.87164	0	0	Induced	Low
540	Itgb6	chr2:60598291-60722603	0.476796	1.34816	1.49955	-3.43648	0.000589318	0.0187631	Induced	Low
541	Klhdc7a	chr4:139962172-139968026	1.14187	3.25596	1.51169	-6.26543	3.71792e-10	4.53615e-08	Induced	Low
542	Dcxr	chr11:120724545-120727281	25.8053	74.1146	1.52209	-8.14059	4.44089e-16	1.07544e-13	Induced	Low
543	Alas2	chrX:150519519-150589844	2.01328	5.81449	1.5301	-4.37523	1.21304e-05	0.000663971	Induced	Low
544	Lpar3	chr3:146220960-146286214	4.89788	14.2877	1.54454	-7.8952	2.88658e-15	6.78474e-13	Induced	Low
545	Haus8	chr8:71251123-71272590	9.0764	26.4821	1.54483	-7.847	4.21885e-15	9.63283e-13	Induced	Low
546	Car12	chr9:66713685-66766845	20.2181	60.6512	1.58489	-11.077	0	0	Induced	Low
547	Acot7	chr4:152178099-152271855	23.032	69.2406	1.58798	-9.59147	0	0	Induced	Low
548	Kctd14	chr7:97451333-97459557	5.04296	15.1874	1.59053	-6.9273	4.28968e-12	7.14187e-10	Induced	Low
549	Plekhs1	chr19:56461636-56486729	44.2092	133.595	1.59545	-10.2176	0	0	Induced	Low
550	Sell	chr1:164062075-164080785	0.409219	1.24948	1.61038	-3.90373	9.4721e-05	0.0041937	Induced	Low
551	Rims3	chr4:120854815-120891560	2.80755	8.58312	1.61219	-4.26006	2.04369e-05	0.00106053	Induced	Low
552	Mapk13	chr17:28769316-28778704	19.1465	58.6017	1.61386	-10.3976	0	0	Induced	Low
553	Fxyd4	chr6:117933558-117937523	26.7001	81.789	1.61506	-7.65657	1.90958e-14	4.12444e-12	Induced	Low
554	Nudt19	chr7:35547184-35555928	16.9748	52.0856	1.61749	-11.1971	0	0	Induced	Low
555	Ckmt1	chr2:121357799-121387168	4.42001	13.6466	1.62642	-5.85967	4.63781e-09	4.54761e-07	Induced	Low
556	Slc2a3	chr6:122727808-122742745	20.4887	63.3929	1.62949	-12.2484	0	0	Induced	Low
557	Dsc2	chr18:20030797-20059505	2.7325	8.47578	1.63312	-6.53839	6.21836e-11	8.64244e-09	Induced	Low
558	Arl14	chr3:69222418-69223618	0.319659	1.0031	1.64986	-3.13299	0.00173036	0.044824	Induced	Low
559	Padi2	chr4:140906359-140957902	5.36484	16.9456	1.6593	-10.8056	0	0	Induced	Low
560	Siglech	chr7:55768177-55778833	0.752671	2.39175	1.66797	-3.35085	0.000805644	0.0242497	Induced	Low
561	Krt17	chr11:100256216-100260989	0.459562	1.46555	1.67311	-3.90593	9.38629e-05	0.00419053	Induced	Low
562	Ltf	chr9:111019291-111042766	5.96563	19.0531	1.67528	-9.56009	0	0	Induced	Low
563	Gcnt3	chr9:70031495-70038088	2.08392	6.70245	1.68538	-4.73038	2.24101e-06	0.000145602	Induced	Low
564	Cd8b1	chr6:71322811-71337451	0.302003	0.973301	1.68832	-3.24688	0.00116678	0.032832	Induced	Low
565	Cbr2	chr11:120729484-120732021	27.7758	91.6725	1.72266	-11.1561	0	0	Induced	Low
566	Gck	chr11:5900820-5950081	0.179073	0.594983	1.7323	-3.47955	0.000502254	0.0164162	Induced	Low
567	Ptpn5	chr7:47077799-47133684	2.85289	9.48561	1.73332	-6.67671	2.44371e-11	3.75556e-09	Induced	Low
568	Rdh1	chr10:127759762-127792697	0.828774	2.77867	1.74534	-5.1261	2.95803e-07	2.28397e-05	Induced	Low
569	Col6a4	chr9:105990317-106096691	30.7395	103.332	1.74913	-11.4368	0	0	Induced	Low
570	4833423E24Rik	chr2:85484091-85518935	9.15663	30.9037	1.75489	-9.73417	0	0	Induced	Low
571	Cpne4	chr9:104547285-105034544	0.374497	1.26462	1.75568	-4.97366	6.57015e-07	4.709e-05	Induced	Low
572	Fam150b	chr12:30884323-30911612	1.09507	3.70082	1.75682	-3.9544	7.67269e-05	0.00347401	Induced	Low
573	Fabp4	chr3:10204342-10208576	9.32437	31.5938	1.76056	-6.59541	4.24087e-11	6.13426e-09	Induced	Low
574	P2ry14	chr3:59005824-59344256	9.21661	31.2457	1.76135	-6.59473	4.26017e-11	6.13426e-09	Induced	Low
575	Thrsp	chr7:97412956-97417510	4.84758	16.4976	1.76692	-4.91809	8.73925e-07	6.0949e-05	Induced	Low
576	Adamts16	chr13:70706232-70859609	0.322911	1.12031	1.79469	-4.21932	2.45041e-05	0.00124729	Induced	Low
577	Slc25a48	chr13:56438354-56472363	17.565	61.0843	1.7981	-11.7193	0	0	Induced	Low
578	Adipoq	chr16:23146535-23157968	1.48579	5.29918	1.83454	-5.16778	2.36891e-07	1.87437e-05	Induced	Low
579	Ccl28	chr13:119623818-119654358	0.738786	2.64345	1.83919	-6.24651	4.19726e-10	5.04397e-08	Induced	Low
580	Mab21l3	chr3:101813075-101836223	4.24946	15.3645	1.85425	-10.4797	0	0	Induced	Low
581	Gas2	chr7:51860576-51994458	2.3753	8.64105	1.8631	-5.88207	4.05179e-09	3.99752e-07	Induced	Low
582	Hbb-bt	chr7:103812523-103813923	6.0701	22.2654	1.87501	-6.16503	7.04696e-10	8.28173e-08	Induced	Low
583	Igh-A (1g2)	chr12:113254898-116009879	44.0477	161.985	1.87872	-10.8521	0	0	Induced	Low
584	Cyp2e1	chr7:140763831-140774977	0.583151	2.14695	1.88035	-4.58383	4.56536e-06	0.000272269	Induced	Low
585	Atp2b2	chr6:113745667-114042080	2.70193	9.98638	1.88597	-10.15	0	0	Induced	Low
586	Ramp3	chr11:6650147-6677475	9.02197	33.9661	1.91258	-8.85728	0	0	Induced	Low
587	M34473	chr6:67555635-70740554	16.218	62.7431	1.95186	-6.42402	1.32722e-10	1.76775e-08	Induced	Low
588	Chst13	chr6:90308350-90325185	0.40242	1.5673	1.96151	-4.64961	3.32564e-06	0.000203706	Induced	Low
589	Ube2ql1	chr13:69702831-69739897	0.349719	1.37842	1.97875	-5.19569	2.03958e-07	1.62993e-05	Induced	Low
590	Cd8a	chr6:71373426-71379171	0.26899	1.06281	1.98226	-3.37291	0.000743786	0.0226689	Induced	Low
591	Il17rb	chr14:29996167-30008896	33.1129	132.428	1.99974	-13.8021	0	0	Induced	Low
592	Slc13a5	chr11:72241993-72268556	0.661128	2.72785	2.04476	-5.68366	1.31841e-08	1.24688e-06	Induced	Low
593	Tmprss11a	chr5:86410409-86468990	0.41051	1.70121	2.05107	-5.48292	4.18373e-08	3.6741e-06	Induced	Low
594	Akr1cl	chr1:65013085-65032748	0.888739	3.69691	2.05649	-5.01568	5.28475e-07	3.89245e-05	Induced	Low
595	Sit1	chr4:43482082-43483709	0.25373	1.05583	2.05702	-3.58115	0.000342084	0.011964	Induced	Low
596	Ifng	chr10:118441046-118445892	0.242522	1.01067	2.05913	-3.48864	0.000485492	0.0159663	Induced	Low
597	Car3	chr3:14863537-14872373	5.21137	21.7693	2.06256	-9.04849	0	0	Induced	Low
598	Calb1	chr4:15881263-15906709	9.19492	38.7798	2.0764	-13.8367	0	0	Induced	Low
599	Igj	chr5:88519808-88527897	6.89241	29.415	2.09347	-11.2854	0	0	Induced	Low
600	Krt14	chr11:100203161-100207510	0.264703	1.15673	2.1276	-4.18479	2.85427e-05	0.00142562	Induced	Low
601	Add2	chr6:86028680-86124409	0.230939	1.01024	2.12911	-4.13171	3.60074e-05	0.00174396	Induced	Low
602	Drd4	chr7:141292005-141295001	0.21525	0.946947	2.13727	-3.71889	0.000200098	0.00785791	Induced	Low
603	Plin1	chr7:79721163-79732776	0.320743	1.41939	2.14578	-3.66195	0.000250301	0.00948002	Induced	Low
604	Slc39a2	chr14:51893609-51896745	2.2887	10.2229	2.1592	-7.01409	2.31459e-12	3.97786e-10	Induced	Low
605	Retn	chr8:3655769-3659818	1.46169	6.68222	2.19269	-4.73099	2.23424e-06	0.000145602	Induced	Low
606	Cidec	chr6:113424635-113435760	0.558772	2.57359	2.20345	-4.84611	1.25905e-06	8.56318e-05	Induced	Low
607	Naip1	chr13:100407769-100452864	0.384559	1.77864	2.2095	-5.96323	2.47306e-09	2.53378e-07	Induced	Low
608	Atp2c2	chr8:119700008-119757718	0.840009	3.93459	2.22774	-7.78023	7.32747e-15	1.64951e-12	Induced	Low
609	Fcgbp	chr7:28071235-28120864	3.42371	16.2326	2.24526	-7.19051	6.45484e-13	1.17236e-10	Induced	Low
610	Csf3	chr11:98701312-98703629	0.995034	4.78702	2.26631	-6.43411	1.242e-10	1.68228e-08	Induced	Low
611	AK142664	chr8:71752025-71781322	0.630318	3.0594	2.27909	-6.67327	2.50173e-11	3.77219e-09	Induced	Low
612	Elf5	chr2:103412097-103450988	0.334242	1.62461	2.28113	-5.12664	2.94955e-07	2.28397e-05	Induced	Low
613	Serpina9	chr12:103996619-104013652	0.273119	1.35437	2.31002	-4.75173	2.01687e-06	0.000134315	Induced	Low
614	Nr4a3	chr4:48045230-48083352	0.201128	1.01959	2.34181	-3.15315	0.00161519	0.0426	Induced	Low
615	AK047676	chr12:102270390-102272491	0.153814	0.841399	2.4516	-4.64956	3.32649e-06	0.000203706	Induced	Low
616	Slc6a13	chr6:121300295-121337718	0.293754	1.60718	2.45185	-4.44162	8.9284e-06	0.000505793	Induced	Low
617	Krt5	chr15:101707069-101712891	0.497855	2.8383	2.51123	-6.42952	1.28009e-10	1.7193e-08	Induced	Low
618	Mogat1	chr1:78497033-78606964	0.196382	1.13192	2.52704	-3.56481	0.00036412	0.0126516	Induced	Low
619	Noxa1	chr2:25080322-25095205	0.59205	3.44413	2.54035	-5.14497	2.67565e-07	2.09632e-05	Induced	Low
620	A2m	chr6:121636172-121679238	3.15885	18.667	2.56302	-14.8382	0	0	Induced	Low
621	Abcb5	chr12:118867823-118966421	0.299746	1.80934	2.59365	-5.12064	3.04499e-07	2.33981e-05	Induced	Low
622	Crabp1	chr9:54764747-54773110	0.979037	6.08603	2.63607	-6.4225	1.34057e-10	1.77077e-08	Induced	Low
623	Gpr128	chr16:56724608-56795858	0.113241	0.735004	2.69836	-5.07207	3.93509e-07	2.98078e-05	Induced	Low
624	Serpina1e	chr12:103946931-103956897	0.747238	4.90888	2.71575	-6.10978	9.97703e-10	1.13094e-07	Induced	Low
625	BC025446	chr15:75216595-75222661	0.125977	0.925923	2.87773	-4.27153	1.94139e-05	0.00101735	Induced	Low
626	Clca3	chr3:145004536-145032776	0.0829299	0.610267	2.87948	-4.97433	6.54738e-07	4.709e-05	Induced	Low
627	Sprr2g	chr3:92373914-92375229	2.1488	21.6548	3.33309	-9.3715	0	0	Induced	Low
628	Krt15	chr11:100131758-100135949	0.266753	2.93868	3.46159	-7.50627	6.08402e-14	1.21551e-11	Induced	Low
629	St8sia5	chr18:77185846-77255450	0.0524978	0.588113	3.48577	-3.5803	0.000343202	0.0119768	Induced	Low
630	Sprr2f	chr3:92365186-92366442	2.04735	41.3637	4.33653	-12.6284	0	0	Induced	Low
631	Gm11710	chr11:115031446-115048295	0	0.574261	1.79769e+308	1.79769e+308	0.00126554	0.0351166	Induced	Low
