# Supplementary material for: FOXO1 regulates uterine epithelial integrity and progesterone receptor expression critical for embryo implantation
Source: PLoS Genet. 2018 Nov 19;14(11):e1007787. doi: 10.1371/journal.pgen.1007787 (PMC6277115; doi:10.1371/journal.pgen.1007787)
Supplement: S2 Table — (XLSX) [file pgen.1007787.s007.xlsx]

## Sheet: S2 Table
Supplemental Table 2. Functional annotation of altered transcriptome in Foxo1d/d mouse uteri at PPD 4.5.
Categories	Diseases or Functions Annotation	p-Value	Predicted Activation State	Activation z-score	Molecules	# Molecules
Cell Death and Survival	Cell survival	3.44e-06	Increased	2.98	CA2,CALB1,CALB2,CCR2,CD55,CFH,CSF3,ELF3,ERBB3,FASN,FGF9,FLT3,FOXO1,GOLPH3,GSR,HBA1/HBA2,HBB,HK2,HTRA3,IFNG,IGF1R,IGFBP3,Igtp,IRS1,IRS2,KRT19,LAMA3,LDHA,LIF,MAP3K5,MET,NOV,NR4A3,PCSK6,PPP2R2B,PTPN5,RYR2,SCD,SELL,THRSP,TXNIP,VDR,WNT5A,YPEL3,ZBTB16	45
Cardiovascular Disease, Organismal Injury and Abnormalities	Vaso-occlusion	1.25e-12	Increased	2.611	ADAMTS7,ADIPOQ,ADRB2,AGTR1,ALOX15,CA12,CA13,CA2,CA3,CBS/CBSL,CCR2,CD14,CD55,CDCP1,CORO2A,FABP4,FABP5,FGA,FLT3,FOXO1,GABRP,HBA1/HBA2,IFNG,IRS1,ITGA8,ITGB2,KLF2,LIPG,LOX,LPL,LRPAP1,MEF2A,MYD88,NOV,PDE5A,PDE7A,PGF,PLA2G4A,PLA2G7,PTGER2,RETN,SCD,SERPINA3,SLC12A3,SLC7A11,SOCS3,TTC39B,TTPA,VAV3,VDR	50
Cell Death and Survival	Cell viability	1.88e-05	Increased	2.597	CA2,CALB1,CALB2,CCR2,CD55,ELF3,ERBB3,FASN,FGF9,FOXO1,GOLPH3,GSR,HBA1/HBA2,HBB,HK2,HTRA3,IFNG,IGF1R,IGFBP3,Igtp,IRS2,KRT19,LAMA3,LDHA,LIF,MAP3K5,MET,NOV,NR4A3,PCSK6,PPP2R2B,PTPN5,RYR2,SCD,SELL,THRSP,TXNIP,VDR,WNT5A,YPEL3,ZBTB16	41
Nutritional Disease	Overweight disorder	9.79e-12	Increased	2.544	ADAM12,ADIPOQ,ADRB2,AGTR1,CA12,CA13,CA2,CA3,CACNA1G,CCR2,CHRNB1,CIDEC,CPE,CPXM1,DRD4,FABP4,FABP5,FASN,GABRP,GAS6,GCK,HBA1/HBA2,HDC,IGFBP5,IRS1,IRS2,LEPR,LIPF,LOX,LPL,LRPAP1,MAPK13,Mt1,Mt2,NOG,NR4A3,PDE5A,PDE7A,RETN,SCD,SCN4B,SGMS2,SLC12A3,SLC6A14,SOCS3,TP53INP1,TXNIP,VDR	48
Nutritional Disease	Obesity	3.01e-11	Increased	2.544	ADAM12,ADIPOQ,ADRB2,AGTR1,CA12,CA13,CA2,CA3,CACNA1G,CCR2,CHRNB1,CIDEC,CPE,CPXM1,FABP4,FABP5,FASN,GABRP,GAS6,GCK,HBA1/HBA2,HDC,IGFBP5,IRS1,IRS2,LEPR,LIPF,LOX,LPL,LRPAP1,MAPK13,Mt1,Mt2,NOG,NR4A3,PDE5A,PDE7A,RETN,SCD,SCN4B,SGMS2,SLC12A3,SLC6A14,SOCS3,TP53INP1,TXNIP,VDR	47
Cardiovascular Disease	Occlusion of blood vessel	2.33e-12	Increased	2.465	ADAMTS7,ADIPOQ,ADRB2,AGTR1,ALOX15,CA12,CA13,CA2,CA3,CBS/CBSL,CCR2,CD14,CD55,CDCP1,CORO2A,FABP4,FABP5,FGA,FLT3,FOXO1,GABRP,HBA1/HBA2,IFNG,IRS1,ITGA8,ITGB2,KLF2,LIPG,LOX,LPL,LRPAP1,MEF2A,MYD88,NOV,PDE5A,PDE7A,PGF,PLA2G7,PTGER2,RETN,SCD,SERPINA3,SLC12A3,SLC7A11,SOCS3,TTC39B,TTPA,VAV3,VDR	49
Cardiovascular Disease, Organismal Injury and Abnormalities	Occlusion of artery	1.52e-11	Increased	2.283	ADAMTS7,ADIPOQ,ADRB2,AGTR1,ALOX15,CA12,CA13,CA2,CA3,CBS/CBSL,CCR2,CD14,CD55,CDCP1,CORO2A,FABP4,FABP5,FLT3,FOXO1,GABRP,HBA1/HBA2,IFNG,IRS1,ITGA8,ITGB2,KLF2,LIPG,LOX,LPL,LRPAP1,MEF2A,MYD88,PDE5A,PDE7A,PGF,PLA2G7,PTGER2,RETN,SCD,SERPINA3,SLC12A3,SLC7A11,SOCS3,TTC39B,TTPA,VAV3,VDR	47
Lipid Metabolism, Small Molecule Biochemistry	Synthesis of fatty acid	5.95e-07	Increased	2.282	ACOT7,ACSL4,ACSS1,ACSS2,ADIPOQ,ALOX15,CALB1,CD74,CYP2E1,ELOVL5,FASN,IFNG,LEPR,LPL,LTF,PDK4,PLA2G4A,SCD,THRSP,TRIB3	20
Connective Tissue Development and Function, Skeletal and Muscular System Development and Function, Tissue Development	Ossification of bone	3.63e-05	Increased	2.219	CREB3L1,IGF1R,IHH,ITGB2,KREMEN1,LIF,Ly6a (includes others),MSX2,NOV,PRRX2,SFRP4,TMEM119,VDR,WNT5A	14
Inflammatory Response	Immune response of cells	9.76e-05	Increased	2.151	ABCC4,ADIPOQ,ALOX15,CALB1,CD14,CD74,CFH,CORO1A,CSF3,DOCK2,ERBB3,GAS6,IFNG,IRF8,LEPR,LTF,MET,MYD88,PLA2G4A,PSMB8,SFTPD,STX18,WNT5A	23
Respiratory Disease	Constriction of bronchus	7.74e-06		1.976	ADRB2,AQP5,CD14,MYD88,RGS2	5
Cardiovascular Disease, Organismal Injury and Abnormalities	Atherosclerosis	4.23e-11		1.96	ADAMTS7,ADIPOQ,ADRB2,AGTR1,ALOX15,CA12,CA13,CA2,CA3,CBS/CBSL,CCR2,CD14,CD55,CDCP1,CORO2A,FABP4,FABP5,FLT3,FOXO1,GABRP,HBA1/HBA2,IFNG,IRS1,ITGA8,ITGB2,KLF2,LIPG,LPL,LRPAP1,MEF2A,MYD88,PDE5A,PDE7A,PGF,PLA2G7,PTGER2,RETN,SCD,SLC12A3,SLC7A11,SOCS3,TTC39B,TTPA,VDR	44
Cell Death and Survival, Cellular Function and Maintenance	Clearance of cells	2.54e-05		1.947	CD14,CSF3,FABP5,HDC,IFNG,LEPR,MYD88,PLA2G4A,SPON2	9
Immunological Disease	Delayed hypersensitive reaction	9.12e-05		1.913	ALCAM,ATP1B1,CD74,GADD45G,IFNG,IL4R,ITGB2,KRT17,PGF,SELL,TSC22D3,VIPR2	12
Endocrine System Disorders, Gastrointestinal Disease, Immunological Disease, Metabolic Disease, Organismal Injury and Abnormalities	Insulin-dependent diabetes mellitus	1.48e-06		1.85	ADIPOQ,AGTR1,CA2,CBS/CBSL,Ccl8,CCR2,CD3D,CD74,CFB,CFH,ERBB3,EYA2,HBA1/HBA2,IFNG,ITGB2,ITGB7,Ly6a (includes others),MPEG1,Naip1 (includes others),NT5E,PLBD1,PPP2R2B,PSMB8,PSMB9,RAMP3,RETN,SCD,SELL,SLC7A11,SPIB,TNXB,VDR,VTCN1	33
Cardiovascular Disease, Organismal Injury and Abnormalities	Atherosclerotic lesion	7.21e-05		1.782	ADIPOQ,ALOX15,CBS/CBSL,CCR2,FABP4,FOXO1,IFNG,LIPG,LPL,PGF,SCD,SOCS3,VDR	13
Lipid Metabolism, Molecular Transport, Small Molecule Biochemistry	Concentration of lipid	1.19e-13		1.772	ACSL4,ACSS1,ADIPOQ,ADRB2,ALOX15,AQP8,CBS/CBSL,CEBPA,CERS3,CFB,CFH,CIDEC,CPE,CTSD,CXCL14,CYP1B1,CYP26A1,CYP2E1,DGAT2,DHCR24,DHCR7,ENPP2,FABP4,FABP5,FASN,FOXO1,GCK,GOLPH3,H6PD,HSD11B2,IFNG,IRS1,IRS2,LEPR,LIF,LIPG,LPAR3,LPL,LRAT,LRP2,LRPAP1,MGAT4A,MYD88,PDK4,PLA2G4A,PTH1R,RDH16,RETN,SCD,SERPINA1,SFTPD,SGMS2,SLC4A4,SLC5A3,SRD5A1,STEAP4,THRSP,TSC22D3,TTR,TXNIP,VAV3,VDR,ZBTB16	63
Cellular Growth and Proliferation, Tissue Development	Proliferation of epithelial cells	3.59e-11		1.708	ADIPOQ,AGTR1,CCNE1,CEBPA,EFNB2,Elf5,EPPK1,FERMT1,FGF9,FST,GLUL,GOLPH3,HNF1B,HTRA1,HUNK,IFNG,IGF1R,IHH,IL4R,IRF6,KRT17,LAMA3,MET,Mt1,Mt2,MYD88,NGFR,NME1,NOG,NR4A3,OSR1,PDE5A,PTGER2,SLC7A11,SOCS3,STEAP4,TACSTD2,VAV3,VDR,WFDC1,WNT5A,WNT7A,ZMPSTE24	43
Nutritional Disease, Psychological Disorders	Eating Disorders	1.07e-05		1.671	ADRB2,AGTR1,CA12,CA13,CA2,CA3,CPE,DRD4,FASN,GABRP,HDC,IRS2,LEPR,LIPF,SCD,SLC6A14	16
Inflammatory Disease, Organismal Injury and Abnormalities, Respiratory Disease	Fibrosis of lung	4.57e-05		1.664	AGTR1,CCR2,CD55,FLT3,IFNG,IL17RB,MYD88,NT5E,PDE5A,PLA2G4A,RXFP1,SFTPD,SLC7A11	13
Lipid Metabolism, Molecular Transport, Small Molecule Biochemistry	Concentration of fatty acid	1.14e-09		1.646	ACSL4,ACSS1,ADIPOQ,ADRB2,ALOX15,CBS/CBSL,CEBPA,CIDEC,CYP1B1,CYP2E1,DGAT2,FABP4,GCK,IFNG,IRS1,IRS2,LEPR,LIF,LPAR3,MGAT4A,PDK4,PLA2G4A,RETN,SCD,SERPINA1,TXNIP	26
Inflammatory Response	Inflammatory response	7.7e-06		1.618	ADIPOQ,ADRB2,AGTR1,ALOX15,CCR2,CD14,CHI3L1,Cxcl15,ELF3,FABP4,GADD45A,IFNG,IL17RB,IL18RAP,IL4R,ITGB2,ITGB6,ITGB7,MYD88,Naip1 (includes others),NFE2L1,NOV,NT5E,PIK3AP1,PLA2G4A,PLA2G7,PTGER2,RAPH1,SELL,SOCS3,STAT5A,WFDC1,WNT5A	33
Connective Tissue Development and Function, Skeletal and Muscular System Development and Function	Bone mineral density	6.76e-05		1.617	ADIPOQ,ALPL,CALB1,CD14,CREB3L1,EFEMP1,FAM20C,IL20RA,IRS1,ITGB2,LIF,MSX2,NOG,VDR,ZMPSTE24	15
Lipid Metabolism, Molecular Transport, Small Molecule Biochemistry	Concentration of sterol	3.47e-06		1.612	AQP8,CBS/CBSL,CEBPA,CXCL14,DHCR24,DHCR7,FABP4,FABP5,FOXO1,GCK,IFNG,IRS1,IRS2,LEPR,LIPG,LPL,LRP2,LRPAP1,PTH1R,RETN,SCD,STEAP4,TXNIP,VDR	24
Cellular Movement, Hematological System Development and Function, Immune Cell Trafficking	Cellular infiltration by granulocytes	2.82e-05		1.605	CCR2,CFB,CFH,CSF3,FABP4,IFNG,IL4R,ITGB2,PDK4,PLA2G7,SELL,SERPINA1,SOCS3,VAV3,VTCN1	15
Connective Tissue Disorders, Inflammatory Disease, Inflammatory Response, Organismal Injury and Abnormalities, Skeletal and Muscular Disorders	Experimentally-induced arthritis	3.89e-06		1.602	ADIPOQ,CCR2,CFB,CSF3,CXCL14,FASN,FGA,HTRA1,IFNG,IL20RA,IL4R,MAPK11,MYD88,PLA2G4A,PTGER2,VTCN1	16
Gastrointestinal Disease, Inflammatory Disease, Inflammatory Response, Organismal Injury and Abnormalities	Experimental colitis	8.67e-05		1.555	B3GNT6,CCR2,CFB,CFH,IFNG,MYD88,NT5E,PLA2G4A,SOCS3	9
Protein Trafficking	Interaction of protein	0.000127		1.455	A2M,ACPP,ALDH1A3,Cbr2,CD74,CD8A,CDA,DCXR,ERBB3,FGA,GPX3,IFNG,IGF1R,IGFBP3,KRT8,ME1,TRPV6	17
Cellular Movement, Hematological System Development and Function, Immune Cell Trafficking	Cell movement of leukocytes	1.05e-07		1.408	ADIPOQ,CCR2,CD74,CFB,CFH,CNP,CSF3,DOCK2,EGLN1,FABP4,FABP5,GAS6,IFNG,IGFBP3,IL4R,ITGB2,ITGB7,Ly6a (includes others),MAP3K5,NDRG1,PDK4,PLA2G4A,PLA2G7,SELL,SERPINA1,SOCS3,STAT5A,VAV3,VTCN1	29
Nutritional Disease, Psychological Disorders	Hyperphagia	9.48e-06		1.4	AGTR1,CA12,CA13,CA2,CA3,CPE,DRD4,FASN,IRS2,LEPR,LIPF,SCD	12
Lipid Metabolism, Small Molecule Biochemistry	Conversion of lipid	1.13e-08		1.393	ACSS2,Akr1c14,ALOX15,CFH,CYB5B,CYP1B1,CYP2E1,H6PD,HPX,HSD11B2,IFNG,Mt1,Mt2,RDH16	14
Inflammatory Response	Inflammation of body cavity	1.29e-10		1.391	ABCC4,ADIPOQ,ADRB2,AGTR1,ALOX15,ATP1B1,B3GNT6,CCR2,CD55,CFB,CFH,CHRNB1,CKMT1A/CKMT1B,CTSD,Cxcl15,CYP2E1,DRD4,F3,FASN,FERMT1,FGA,FLT3,GABRP,GCNT3,HBA1/HBA2,IFNG,IGF1R,IL17RB,IL4R,ITGB2,ITGB7,KRT8,LIPF,LTF,MAP3K5,MMP7,MYD88,NT5E,PDE5A,PDE7A,PLA2G4A,SCD,SFTPD,SLC7A11,SOCS3,STAT5A,TP53INP1,TTC39B,VAV3,VDR	50
Carbohydrate Metabolism, Small Molecule Biochemistry	Production of lactic acid	5.43e-05		1.387	ADIPOQ,GCK,LDHA,NR4A3,PFKFB3	5
Cellular Function and Maintenance, Small Molecule Biochemistry	Homeostasis of ion	9.51e-07		1.342	AQP5,ATP1B1,ATP1B3,ATP2B2,FXYD4,GUCA2B,HDC,HSD11B2,Mt1,Mt2,PTH1R,SFRP4,SLC39A4,SLC4A4,TRPV6,TSC22D3	16
Inflammatory Response	Inflammation of absolute anatomical region	1.28e-16		1.334	ABCC4,ADIPOQ,ADRB2,AGTR1,ALCAM,ALOX15,ATP1B1,B3GNT6,CA12,CA13,CA2,CA3,CCR2,CD55,CD74,CFB,CFH,CHRNB1,CKMT1A/CKMT1B,CORO1A,CSF3,CTSD,Cxcl15,CYP2E1,DRD4,F3,FASN,FERMT1,FGA,FLT3,GABRP,GAS6,GCNT3,HBA1/HBA2,HDC,HPX,IFNG,IGF1R,IL17RB,IL4R,ITGB2,ITGB7,KLF2,KRT8,LIF,LIPF,LTF,MAP3K5,MAPK11,MMP7,Mt1,Mt2,MYD88,NGFR,NT5E,PDE5A,PDE7A,PLA2G4A,PTGER2,RNF128,SCD,SELL,SFTPD,SLC7A11,SOCS3,STAT5A,TP53INP1,TTC39B,VAV…	71
Lipid Metabolism, Molecular Transport, Small Molecule Biochemistry	Concentration of triacylglycerol	1.93e-06		1.322	ADIPOQ,AQP8,CBS/CBSL,CEBPA,CIDEC,DGAT2,FABP4,FABP5,FOXO1,GCK,IRS1,IRS2,LEPR,LIF,LIPG,LPL,LRPAP1,MGAT4A,RETN,SCD,STEAP4,THRSP,TXNIP	23
Lipid Metabolism, Small Molecule Biochemistry	Fatty acid metabolism	7.09e-08		1.311	ABCC4,ACOT7,ACSL4,ACSS1,ACSS2,ADIPOQ,ALOX15,AQP8,ATP11A,CALB1,CCR2,CD14,CD74,CERS3,CYP1B1,CYP2E1,ELOVL5,FABP4,FASN,IFNG,LEPR,LIPF,LIPG,LPL,LRAT,LTF,ME1,PDK4,PLA2G4A,SCD,SGMS2,SLC25A10,SLC6A13,STAT5A,THRSP,TNXB,TRIB3	37
Protein Synthesis	Quantity of leptin in blood	4.23e-05		1.311	ACSS1,ADIPOQ,ADRB2,CIDEC,CPE,FABP5,HDC,IRS1,IRS2,LEPR,LIF,SOCS3,STEAP4	13
Organismal Survival	Survival of organism	5.4e-10		1.304	ABCC4,ADRB2,AGTR1,AQP1,CCR2,CD14,CD74,CD8A,CDA,CEBPA,CFB,CFH,CLEC10A,CSF3,Cxcl15,ERBB3,F3,FLT3,FOXO1,FST,GAP43,GLUL,HK2,HP,IFNG,IGF1R,IL4R,IQGAP2,IRF8,ITGB6,KRT14,KRT19,LAMA3,LEPR,LIPG,LPL,LTF,MARCKSL1,MCM2,Mt1,Mt2,MYD88,NLRC5,NME1,NOG,NOV,NR4A3,NT5E,PDE5A,PGF,PROM1,ROBO1,SESN1,SOCS3,SPINT1,VTCN1,ZMPSTE24	57
Cancer, Organismal Injury and Abnormalities	Tumorigenesis of tissue	3.45e-14		-1.3	AARS,ABCA6,ABCA8,ABCB5,ABCC4,ACOT7,ACPP,ACSL4,ACSS2,ACSS3,ADAM12,ADAMTS15,ADAMTS16,ADAMTS7,ADI1,ADRB2,AGTR1,ALAD,ALCAM,ALDH1A3,ALOX15,ALPL,AMMECR1,ANKFN1,ANPEP,AQP1,AQP8,ARL4C,ARRDC3,ATP10B,ATP11A,ATP13A4,ATP1B1,ATP1B3,ATP2B2,ATP2C2,AZIN1,B3GNT6,BASP1,BCAT1,BOC,C2orf40,CA12,CA2,CA3,CACNA1G,CALB2,CAPRIN2,CBS/CBSL,CCDC141,CCNE1,CCR2,CD14,CD55,CD74,CDA,CDCP1,CEBPA,CFB,CFH,CHI3L1,CHRNB1,CHST11,CHSY1,…	312
Cancer, Gastrointestinal Disease, Hepatic System Disease, Organismal Injury and Abnormalities	Liver tumor	2.44e-07		-1.357	A2M,ABCA6,ABCA8,ABCB5,ABCC4,ACSL4,ACSS2,ACSS3,ADAM12,ADAMTS15,ADAMTS16,ADD2,ADI1,ADIPOQ,ALDH1A3,ALPL,ANPEP,AOX1,AQP5,ATP10B,ATP11A,ATP13A4,ATP1B1,ATP1B3,ATP2C2,BASP1,BCAT1,BOC,BSPRY,C10orf10,C2,C2orf40,CA12,CA2,CA3,CACNA1G,CALB1,CALB2,CCDC141,CCR2,CD55,CD74,CFB,CHST11,CHSY1,CIDEC,CKMT1A/CKMT1B,CLCN3,COL28A1,COL4A6,COL6A6,CORO2A,CPXM1,CREB3L1,CTSD,CWH43,CXCL14,CYP1B1,CYP26C1,CYP2E1,DACT2,DCLK1,DGA…	266
Energy Production, Lipid Metabolism, Small Molecule Biochemistry, Vitamin and Mineral Metabolism	Oxidation of retinaldehyde	6.68e-08		-1.387	ALDH1A3,AOX1,Aox3,CYP1B1,RDH16	5
Cancer, Gastrointestinal Disease, Hepatic System Disease, Organismal Injury and Abnormalities	Hepatobiliary system cancer	7.14e-06		-1.391	ACSS2,ADAM12,ALPL,ATP1B1,ATP1B3,CA2,CD14,CFB,CTSD,DGAT2,ENPP2,EPDR1,ERBB3,FGA,FLT3,GABRP,GLUL,GSTM1,HP,HPX,IGF1R,IGFBP3,IQGAP2,IRS1,KRT19,LDHA,LEPR,MAPK11,MET,MMP7,Mt1,Mt2,NME1,PDE5A,PDK4,PGF,PPP2R2B,PSMB9,RDH16,SCD,SERPINA1,SLC2A1,SOCS3,TACSTD2,TM4SF1,TXNIP,VDR	47
Gastrointestinal Disease, Hepatic System Disease, Metabolic Disease, Organismal Injury and Abnormalities	Hepatic steatosis	4.37e-12		-1.395	ACSL4,ADIPOQ,AGTR1,CBS/CBSL,CCR2,CIDEC,CYP2E1,EGLN1,ELOVL5,FABP4,FABP5,FASN,GCK,GPD1,IRS1,IRS2,KLF2,KRT8,LIPF,LPL,MAP3K5,MAPK13,MGAT4A,PDE5A,PDE7A,SCD,STEAP4,TIPARP,TP53INP1,TSC22D3,TTC39B,TXNIP	32
Cancer, Organismal Injury and Abnormalities, Reproductive System Disease	Tumorigenesis of genital organ	1.56e-12		-1.4	ABCA6,ABCA8,ABCB5,ABCC4,ACPP,ACSL4,ACSS2,ADAM12,ADAMTS16,ADI1,ADRB2,AGTR1,ALCAM,ALPL,AQP1,AQP8,ARL4C,ARL4D,ARRDC3,ATP10B,BCAT1,C2orf40,CA2,CACNA1G,CALB2,CAPRIN2,CBS/CBSL,CCDC141,CCNE1,CCR2,CD55,CD74,CDA,CEBPA,CERS3,CFB,CFH,CHI3L1,CHST11,CLDN3,CNP,COL28A1,COL4A6,CRABP1,CSF3,CXCL14,CYP1B1,DCLK1,DEPDC7,DHCR24,DHCR7,DOCK2,DRD4,EFNB2,ELF3,ENPP2,ENTPD3,EPPK1,ERBB3,ERICH3,EYA2,F3,FABP4,FAM189A2,FASN,FGA…	201
Cancer, Organismal Injury and Abnormalities, Reproductive System Disease	Genital tumor	1.65e-12		-1.4	ABCA6,ABCA8,ABCB5,ABCC4,ACPP,ACSL4,ACSS2,ADAM12,ADAMTS16,ADI1,ADRB2,AGTR1,ALCAM,ALPL,AQP1,AQP8,ARL4C,ARL4D,ARRDC3,ATP10B,BCAT1,C2orf40,CA2,CACNA1G,CALB2,CAPRIN2,CBS/CBSL,CCDC141,CCNE1,CCR2,CD55,CD74,CDA,CEBPA,CERS3,CFB,CFH,CHI3L1,CHST11,CLDN3,CNP,COL28A1,COL4A6,CRABP1,CSF3,CXCL14,CYP1B1,DCLK1,DEPDC7,DHCR24,DHCR7,DOCK2,DRD4,EFNB2,ELF3,ENPP2,ENTPD3,EPPK1,ERBB3,ERICH3,EYA2,F3,FABP4,FAM189A2,FASN,FGA…	201
Organismal Injury and Abnormalities	Cytosis	7.32e-05		-1.419	ADD2,ATP1B1,CLCN3,CLEC10A,CSF3,EGLN1,ERBB3,FLT3,HBA1/HBA2,HBB,IFNG,ITGB2,LIF,LRPAP1,Mt1,Mt2,MYD88,PDE7A,PLA2G4A,SELL,SOCS3,TSC22D3	22
Cancer, Organismal Injury and Abnormalities	Tumorigenesis of malignant tumor	5.49e-06		-1.436	ABCA6,ABCA8,ABCB5,ABCC4,ACOT7,ACSL4,ACSS2,ADAMTS15,ADAMTS16,ADI1,ALCAM,ARL4C,ARRDC3,ATP10B,B3GNT6,BASP1,BCAT1,BMF,C2orf40,CACNA1G,CALB2,CAPRIN2,CCDC141,CCNE1,CD55,CD74,CEBPA,CFH,CHST11,CLDN3,COL28A1,COL4A6,CYP1B1,DCLK1,DEPDC7,DHCR7,DRD4,ELF3,ENPP2,EPPK1,ERBB3,ERICH3,F3,FABP5,FAM189A2,FERMT1,FGA,FGF9,FLT3,FOXO1,FUK,FZD6,GABRP,GADD45A,GAS6,GLUL,GPX3,GRHL1,GSR,GSTM1,H6PD,HAUS8,HNF1B,HP,HUNK,IFNG,IGF…	160
Molecular Transport	Transport of metal	1.43e-07		-1.45	ADRB2,AQP1,ATP1B1,ATP1B3,ATP2B2,ATP2C2,CACNA1G,CORO1A,FHL1,LRP2,LTF,Mt1,Mt2,PTH1R,RAMP3,RYR2,SCN4B,SCN7A,SLC12A2,SLC12A3,SLC39A2,SLC39A4,SLC39A8,SLC4A4,SLC5A5,STEAP4,TRPM6,TRPV6,TSC1,VDR	30
Hematological System Development and Function, Lymphoid Tissue Structure and Development, Tissue Morphology	Quantity of lymphocytes	0.000149		-1.455	ADIPOQ,CD8A,IFNG,IL4R,ITGB7,LIF	6
Cancer, Organismal Injury and Abnormalities	Advanced malignant solid tumor	6.78e-12		-1.456	ABCA8,ADAM12,ADIPOQ,ALPL,ANPEP,AQP8,ARL4C,CALB2,CCR2,CD8A,CFH,CLCN3,EFEMP1,ENPP2,ERBB3,FASN,FLT3,FST,GLUL,GREB1,GSR,HTRA1,IGF1R,IGFBP5,IL4R,IRS1,KRT8,LAMA3,LRP2,MAPK11,MET,MITF,MLPH,MMP7,MSC,MSX1,Mt1,Mt2,NT5E,PGF,PLS3,PPP2R2C,PRRX2,SBSPON,SCD,SECTM1,SLC39A4,SLC5A3,SLC7A11,SRD5A1,TM4SF1,TXNIP,VAV3,VDR,WNT5A	55
Cancer, Organismal Injury and Abnormalities	Metastatic solid tumor	5.37e-10		-1.456	ADAM12,ADIPOQ,ALPL,ANPEP,AQP8,CCR2,CD8A,CLCN3,EFEMP1,ENPP2,ERBB3,FASN,FLT3,FST,GLUL,GREB1,GSR,HTRA1,IGF1R,IGFBP5,IL4R,IRS1,KRT8,LAMA3,MAPK11,MET,MITF,MLPH,MMP7,MSC,MSX1,Mt1,Mt2,NT5E,PGF,PLS3,PPP2R2C,PRRX2,SCD,SECTM1,SLC5A3,SLC7A11,SRD5A1,TM4SF1,VDR,WNT5A	46
Cancer, Gastrointestinal Disease, Organismal Injury and Abnormalities	Gastrointestinal tract cancer	3.19e-12		-1.488	ACOT7,ADAM12,ADAMTS15,ALCAM,ALOX15,ANPEP,B3GNT6,CA2,CACNA1G,CD8A,CEBPA,CFH,CHI3L1,COL4A6,CRABP1,CXCL14,CYP1B1,DOCK2,EFEMP1,ELF3,ENPP2,ERBB3,EYA2,EZR,FABP5,FASN,FERMT1,FGA,FLT3,FST,GAS6,GGH,GLUL,GPC6,GREB1,GSTM1,HK2,HSD11B2,HTRA1,IFNG,IGF1R,IGFBP3,IGFBP5,IRS1,ITGA8,ITIH5,LAMA3,LDHA,LEPR,LGR5,Ly6a (includes others),MAP3K5,MAPK11,MAPK13,MCM5,MET,MLPH,MMP7,MSC,MSX1,MYD88,NDRG1,NGFR,NLRC5,PDE5A,PDK4,P…	102
Cellular Movement	Invasion of tumor cell lines	4.65e-11		-1.492	ACSL4,ADAM12,ADAMTS15,ADI1,ADRB2,ALCAM,AQP8,ARRDC3,CDCP1,CSF3,CYP1B1,DRAM1,EFEMP1,ELF3,ERBB3,EYA2,EZR,GOLPH3,HTRA1,HTRA3,IFNG,IGF1R,IL20RA,IRF6,IRS2,ITGB6,KRT17,KRT19,KRT8,LDHA,LOX,MET,MITF,NGFR,NME1,NOV,PCSK6,PLXNB1,POSTN,PTGER2,RAMP3,SERPINA1,SLC12A2,SLC2A1,TJP1,VAV3,WNT5A,ZMPSTE24	48
Cancer, Organismal Injury and Abnormalities	Non-melanoma solid tumor	2.96e-18		-1.538	AARS,ABCA6,ABCA8,ABCB5,ABCC4,ACOT7,ACSL4,ACSS2,ACSS3,ADAM12,ADAMTS15,ADAMTS16,ADAMTS7,ADI1,ADRB2,AGTR1,ALAD,ALCAM,ALDH1A3,ALPL,AMMECR1,ANKFN1,ANPEP,AQP1,AQP8,ARL4C,ARL4D,ARRDC3,ATP10B,ATP11A,ATP13A4,ATP1B1,ATP1B3,ATP2B2,ATP2C2,AZIN1,B3GNT6,BASP1,BCAT1,BMF,BOC,C2orf40,CA12,CA2,CA3,CACNA1G,CALB2,CAPRIN2,CBS/CBSL,CCDC141,CCNE1,CCR2,CD14,CD3D,CD55,CD74,CDA,CEBPA,CFB,CFH,CHI3L1,CHRNB1,CHST11,CHSY1,CLC…	332
Cancer, Organismal Injury and Abnormalities	Cancer	2.37e-20		-1.585	A2M,AARS,ABCA6,ABCA8,ABCB5,ABCC4,ACOT7,ACPP,ACSL4,ACSS2,ACSS3,ADAM12,ADAMTS15,ADAMTS16,ADAMTS7,ADD2,ADI1,ADIPOQ,ADRB2,AGTR1,ALAD,ALCAM,ALDH1A3,ALOX15,ALPL,AMMECR1,ANKFN1,ANKH,ANPEP,AOX1,AQP1,AQP8,ARL4C,ARRDC3,ATP10B,ATP11A,ATP13A4,ATP1B1,ATP1B3,ATP2B2,ATP2C2,AZIN1,B3GNT6,BASP1,BCAT1,BMF,BOC,C2,C2orf40,CA2,CA3,CACNA1G,CALB1,CALB2,CAPRIN2,Cbr2,CBS/CBSL,CCDC141,Ccl8,CCNE1,CCR2,CD14,CD3D,CD55,CD74,CD…	399
Hematological Disease, Immunological Disease	Lymphoproliferative disorder	3.74e-10		-1.593	ADAMTS15,ADAMTS16,ADD2,ADRB2,AGTR1,ALOX15,ANKFN1,ANKH,ANPEP,ATP11A,ATP1B1,ATP2B2,BASP1,BCAT1,BMF,CAPRIN2,CD3D,CDA,CDCP1,CEBPA,CHRNB1,CORO2A,CWH43,CXCL14,CYP1B1,DHCR24,DOCK2,EFNB2,F3,FAM189A1,FASN,FERMT1,FLT3,FOXO1,GABRP,GADD45A,GADD45G,GAS6,GREB1,GSR,GSTM1,H6PD,HNF1B,IFI44L,IFNG,IGFBP3,IL17RB,IL4R,ILDR1,IRF8,IRS2,ITGB2,ITIH5,KLF2,KLHL24,KRT5,LAMA3,LDHA,LIF,LIPG,LRP2,MCM5,MEF2A,MET,MGAT4A,MSC,MSX2…	104
Organismal Injury and Abnormalities	Benign lesion	1.44e-19		-1.667	ABCA8,ABCC4,ADAM12,ADRB2,ALCAM,AQP8,ARL4C,ARL4D,CA12,CA2,CALB2,CCNE1,CFH,CHRNB1,CLDN3,CNP,COL4A6,CXCL14,CYP1B1,DCLK1,DGAT2,ELF3,Elf5,EPPK1,ERBB3,FABP4,FABP5,FLT3,FOXO1,GADD45A,GAP43,GLUL,GNB4,GPX3,GUCA2B,HNF1B,HP,HSD11B2,IFI44L,IFNG,IGF1R,IGFBP3,IGFBP5,IQGAP2,ITIH5,KLF2,LEPR,LOX,LRP2,MAP3K5,MET,MMP7,MTHFD2,MYD88,NDRG1,NEGR1,NFE2L3,NOG,NPAS2,NR4A3,OLFM1,PDE5A,PDK4,PIK3R3,PLA2G7,POSTN,PTGER2,PTH1R,…	89
Lipid Metabolism, Small Molecule Biochemistry, Vitamin and Mineral Metabolism	Synthesis of terpenoid	7.67e-05		-1.669	ABCC4,AGTR1,ALDH1A3,CYP1B1,CYP26A1,DHCR24,DHCR7,HDC,IFNG,LIF,LRAT,PMVK,RDH16,SCD,SERPINA1,SRD5A1	16
Neurological Disease, Organismal Injury and Abnormalities	Generalized seizures	8.33e-06		-1.698	CA12,CA13,CA2,CA3,CLCN3,CTSD,GABRP,MSX2,Mt1,Mt2,SYN2	11
Cancer, Organismal Injury and Abnormalities	Head and neck neoplasia	7.47e-09		-1.709	ABCA6,ACSL4,ADAM12,ADAMTS7,AGTR1,ALAD,ALOX15,AMMECR1,ANKFN1,ATP13A4,ATP1B1,ATP2C2,AZIN1,CA2,CACNA1G,CALB1,CALB2,CD74,CFB,CHI3L1,CHRNB1,CHSY1,CLCN3,CRABP1,CXCL14,CYP1B1,CYP2E1,DHCR7,DOCK2,EFEMP1,EFNB2,EGLN1,ELF3,ENPP2,EPPK1,ERBB3,EZR,FABP4,FABP5,FASN,FCGBP,FLT3,FOXO1,FST,FUK,FZD6,GADD45A,GALM,GALNT16,GAS6,GNB4,GPC6,GSR,GSTM1,HK2,HP,HSD11B2,HTRA3,IFNG,IGF1R,IGFBP3,IGFBP5,IL4R,IRF8,IRS1,IRS2,ITGA8,K…	130
Cancer, Organismal Injury and Abnormalities	Breast or colorectal cancer	2.22e-22		-1.718	ABCC4,ACOT7,ACSS2,ADAM12,ADAMTS15,ADRB2,ALCAM,ALDH1A3,ALOX15,ALPL,ANPEP,ATP2B2,ATP2C2,B3GNT6,CA2,CACNA1G,Cbr2,CCNE1,CCR2,CD8A,CDCP1,CEBPA,CFH,CHI3L1,CLDN3,CLEC10A,COL4A6,CRABP1,CSF3,CTSD,CXCL14,CYP1B1,CYP2E1,EFEMP1,EGLN1,ELF3,ENPP2,EPPK1,ERBB3,EYA2,FABP5,FASN,FCGBP,FERMT1,FGA,FLT3,FST,GGH,GJB2,GLUL,GREB1,GSR,GSTM1,HBA1/HBA2,HBB,HP,HSD11B2,HTRA1,IFNG,IGF1R,IGFBP3,IGFBP5,IL17RB,IRS1,ITGB6,ITIH5,KRT…	138
Cancer, Gastrointestinal Disease, Organismal Injury and Abnormalities	Colorectal neoplasia	1.13e-16		-1.718	ACOT7,ADAM12,ADAMTS15,ALCAM,ALOX15,ANPEP,AQP8,B3GNT6,CA12,CA2,CACNA1G,CD8A,CFH,COL4A6,CRABP1,CYP1B1,DGAT2,EFEMP1,ELF3,ENPP2,ERBB3,EYA2,FERMT1,FGA,FLT3,FOXO1,FST,GGH,GLUL,GREB1,GSTM1,GUCA2B,HSD11B2,HTRA1,IFNG,IGF1R,IGFBP3,IGFBP5,IRS1,ITIH5,LAMA3,LDHA,LEPR,LGR5,Ly6a (includes others),MAPK11,MCM5,MET,MLPH,MMP7,MSC,MSX1,MYD88,NDRG1,NFE2L3,NLRC5,PDE5A,PDK4,PFKFB3,PGF,PLA2G7,PLS3,PROM1,PRRX2,PRSS12,PRS…	90
Cancer, Organismal Injury and Abnormalities	Genitourinary tumor	4.67e-15		-1.72	ABCA6,ABCA8,ABCB5,ABCC4,ACOT7,ACPP,ACSL4,ACSS2,ADAM12,ADAMTS16,ADI1,ADRB2,AGTR1,ALAD,ALCAM,ALPL,AQP1,AQP8,ARL4C,ARL4D,ARRDC3,ATP10B,ATP1B1,BASP1,BCAT1,C2orf40,CA2,CACNA1G,CALB2,CAPRIN2,CBS/CBSL,CCDC141,CCNE1,CCR2,CD55,CD74,CDA,CEBPA,CERS3,CFB,CFH,CHI3L1,CHRNB1,CHST11,CLDN3,CNP,COL28A1,COL4A6,CRABP1,CSF3,CXCL14,CYP1B1,DCLK1,DEPDC7,DHCR24,DHCR7,DOCK2,DRD4,EFNB2,ELF3,ENPP2,ENTPD3,EPPK1,ERBB3,ERICH3,…	217
Organismal Injury and Abnormalities, Tissue Morphology	Quantity of lesion	5.76e-05		-1.772	ALOX15,CBS/CBSL,CDCP1,CYP1B1,FLT3,IFNG,MAP3K5,MET,Mt1,Mt2,NT5E,PSMB9,TSC1	13
Cancer, Gastrointestinal Disease, Organismal Injury and Abnormalities	Gastrointestinal neoplasia	9.35e-15		-1.831	ABCA6,ACOT7,ACSL4,ADAM12,ADAMTS15,ADAMTS7,ALCAM,ALOX15,AMMECR1,ANKFN1,ANPEP,AQP8,ATP13A4,ATP2C2,AZIN1,B3GNT6,CA12,CA2,CACNA1G,CD8A,CEBPA,CFH,CHI3L1,CHSY1,CLCN3,COL4A6,CRABP1,CXCL14,CYP1B1,DGAT2,DOCK2,EFEMP1,ELF3,ENPP2,ERBB3,EYA2,EZR,FABP5,FASN,FERMT1,FGA,FLT3,FOXO1,FST,FUK,FZD6,GALM,GAS6,GGH,GLUL,GPC6,GREB1,GSTM1,GUCA2B,HK2,HSD11B2,HTRA1,HTRA3,IFNG,IGF1R,IGFBP3,IGFBP5,IRS1,ITGA8,ITIH5,LAMA1,LAMA3…	150
Cell Death and Survival	Apoptosis	1.34e-08		-1.887	ADAM12,ADIPOQ,AGTR1,ALOX15,ATP1B3,ATP2B2,BMF,CALB1,CBS/CBSL,CCNE1,CCR2,CDCP1,CEBPA,CIDEC,CSF3,CTSD,CYP1B1,DHCR24,EZR,F3,FASN,FBXO32,FGF9,FLT3,FOXO1,FST,GADD45A,GADD45G,GAS6,HK2,IFNG,IGF1R,IGFBP3,IGFBP5,IL17RB,IPPK,IQGAP2,IRF8,IRS1,IRS2,KRT14,KRT8,LIF,MAP3K5,MAPK11,MAPK13,MEF2A,MET,MITF,MMP7,MSX1,MSX2,MYD88,NFE2L1,NGFR,NME1,NOG,NR4A3,NT5E,OAS3,RASSF4,RETN,SCD,SFRP4,SGMS2,SLC7A11,STAT5A,TP53INP1,TR…	76
Cancer, Gastrointestinal Disease, Organismal Injury and Abnormalities	Colorectal cancer	1.38e-13		-1.915	ACOT7,ADAM12,ADAMTS15,ALCAM,ALOX15,ANPEP,B3GNT6,CA2,CACNA1G,CD8A,CFH,COL4A6,CRABP1,CYP1B1,EFEMP1,ELF3,ENPP2,ERBB3,EYA2,FERMT1,FGA,FLT3,FST,GGH,GLUL,GREB1,GSTM1,HSD11B2,HTRA1,IFNG,IGF1R,IGFBP3,IGFBP5,IRS1,ITIH5,LAMA3,LDHA,LEPR,LGR5,Ly6a (includes others),MAPK11,MCM5,MET,MLPH,MMP7,MSC,MSX1,MYD88,NDRG1,NLRC5,PDE5A,PDK4,PFKFB3,PGF,PLS3,PROM1,PRRX2,PRSS12,PRSS23,RAMP3,SECTM1,SERPINA3,SFRP4,SLC2A1,SLC2…	79
Cancer, Gastrointestinal Disease, Organismal Injury and Abnormalities	Intestinal cancer	7.32e-11		-1.915	ACOT7,ADAM12,ADAMTS15,ALCAM,ALOX15,ANPEP,B3GNT6,CA2,CACNA1G,CD8A,CFH,COL4A6,CRABP1,CYP1B1,EFEMP1,ELF3,ENPP2,ERBB3,EYA2,FERMT1,FGA,FLT3,FST,GGH,GLUL,GREB1,GSTM1,HSD11B2,HTRA1,IFNG,IGF1R,IGFBP3,IGFBP5,IRS1,ITIH5,LAMA3,LDHA,LEPR,LGR5,Ly6a (includes others),MAPK11,MCM5,MET,MLPH,MMP7,MSC,MSX1,MYD88,NDRG1,NLRC5,PDE5A,PDK4,PFKFB3,PGF,PLS3,PROM1,PRRX2,PRSS12,PRSS23,RAMP3,RNF128,ROBO1,SECTM1,SERPINA3,SFRP…	83
Cancer, Gastrointestinal Disease, Organismal Injury and Abnormalities	Intestinal tumor	1.95e-13		-1.938	ACOT7,ADAM12,ADAMTS15,ALCAM,ALOX15,ANPEP,AQP8,B3GNT6,CA12,CA2,CACNA1G,CD8A,CFH,COL4A6,CRABP1,CYP1B1,DGAT2,EFEMP1,ELF3,ENPP2,ERBB3,EYA2,FERMT1,FGA,FLT3,FOXO1,FST,GGH,GLUL,GREB1,GSTM1,GUCA2B,HSD11B2,HTRA1,IFNG,IGF1R,IGFBP3,IGFBP5,IRS1,ITIH5,LAMA3,LDHA,LEPR,LGR5,Ly6a (includes others),MAPK11,MCM5,MET,MLPH,MMP7,MSC,MSX1,MYD88,NDRG1,NFE2L3,NLRC5,PDE5A,PDK4,PFKFB3,PGF,PLA2G7,PLS3,PROM1,PRRX2,PRSS12,PRS…	94
Cell-To-Cell Signaling and Interaction	Adhesion of tumor cell lines	0.000146		-1.938	ADAM12,CDCP1,ERBB3,FOXO1,GOLPH3,IGF1R,LAMA3,LIF,LTF,MET,NME1,NOV,TJP1	13
Cancer, Organismal Injury and Abnormalities	Urogenital cancer	6.66e-14		-1.941	ABCA6,ABCA8,ABCB5,ABCC4,ACOT7,ACPP,ACSL4,ACSS2,ADAMTS16,ADI1,ADRB2,AGTR1,ALAD,ALCAM,ALPL,AQP1,AQP8,ARL4C,ARRDC3,ATP10B,ATP1B1,BASP1,BCAT1,C2orf40,CA2,CACNA1G,CALB2,CAPRIN2,CBS/CBSL,CCDC141,CCNE1,CCR2,CD55,CD74,CDA,CEBPA,CERS3,CFB,CFH,CHI3L1,CHRNB1,CHST11,CLDN3,COL28A1,COL4A6,CRABP1,CSF3,CXCL14,CYP1B1,DCLK1,DEPDC7,DHCR24,DHCR7,DOCK2,DRD4,EFNB2,ELF3,ENPP2,ENTPD3,EPPK1,ERBB3,ERICH3,EYA2,F3,FABP4,FAB…	207
Cancer, Organismal Injury and Abnormalities	Pelvic cancer	1.23e-12		-1.951	ABCA6,ABCA8,ABCB5,ABCC4,ACPP,ACSL4,ACSS2,ADAMTS16,ADI1,ADRB2,AGTR1,ALAD,ALCAM,ALPL,AQP1,AQP8,ARL4C,ARRDC3,ATP10B,BCAT1,C2orf40,CA2,CACNA1G,CALB2,CAPRIN2,CBS/CBSL,CCDC141,CCNE1,CCR2,CD55,CD74,CDA,CEBPA,CERS3,CFB,CFH,CHI3L1,CHRNB1,CHST11,CLDN3,COL28A1,COL4A6,CRABP1,CSF3,CXCL14,CYP1B1,DCLK1,DEPDC7,DHCR24,DHCR7,DOCK2,DRD4,EFNB2,ELF3,ENPP2,ENTPD3,EPPK1,ERBB3,ERICH3,EYA2,F3,FABP4,FAM189A2,FASN,FGA,FGF9…	197
Organismal Injury and Abnormalities, Renal and Urological Disease	Chronic kidney disease	2.05e-06	Decreased	-2	ADIPOQ,AGTR1,ALPL,CA12,CA13,CA2,CA3,CSF3,DRD4,GABRP,GDNF,GSTM1,HBA1/HBA2,LPL,Mt1,Mt2,PDE5A,PDE7A,SLC12A3,SLC7A11,TTR,VDR	22
Organismal Injury and Abnormalities, Renal and Urological Disease	End stage renal disease	4.23e-05	Decreased	-2	ADIPOQ,AGTR1,DRD4,GABRP,GDNF,GSTM1,Mt1,Mt2,PDE5A,PDE7A,SLC7A11,TTR,VDR	13
Organismal Injury and Abnormalities, Renal and Urological Disease	Chronic renal failure	4.85e-05	Decreased	-2	ADIPOQ,AGTR1,CSF3,DRD4,GABRP,GDNF,GSTM1,Mt1,Mt2,PDE5A,PDE7A,SLC7A11,TTR,VDR	14
Cellular Development, Cellular Growth and Proliferation, Hair and Skin Development and Function	Proliferation of epithelial cell lines	3.71e-05	Decreased	-2.13	ADIPOQ,ALCAM,Alox12e,ALOX15,CDCP1,CEBPA,FOXO1,IQGAP2,MET,NME1,PTGER2,SOCS3,TAC3,TACSTD2,TSC1,TSC22D3,TTR,VTCN1,WNT5A	19
Cancer, Organismal Injury and Abnormalities	Nonhematologic malignant neoplasm	9.95e-18	Decreased	-2.155	A2M,AARS,ABCA6,ABCA8,ABCB5,ABCC4,ACOT7,ACPP,ACSL4,ACSS2,ACSS3,ADAM12,ADAMTS15,ADAMTS16,ADAMTS7,ADD2,ADI1,ADIPOQ,ADRB2,AGTR1,ALAD,ALCAM,ALDH1A3,ALOX15,ALPL,AMMECR1,ANKFN1,ANPEP,AOX1,AQP1,ARL4C,ARRDC3,ATP10B,ATP11A,ATP13A4,ATP1B1,ATP1B3,ATP2B2,ATP2C2,AZIN1,B3GNT6,BASP1,BCAT1,BMF,BOC,C2,C2orf40,CA2,CA3,CACNA1G,CALB1,CALB2,CAPRIN2,Cbr2,CBS/CBSL,CCDC141,CCNE1,CCR2,CD14,CD55,CD74,CD8A,CDA,CDCP1,CEBPA,C…	371
Cell-To-Cell Signaling and Interaction	Interaction of tumor cell lines	9.24e-05	Decreased	-2.194	ADAM12,CDCP1,ERBB3,FOXO1,GOLPH3,IGF1R,IGFBP3,LAMA3,LIF,LTF,MET,NME1,NOV,TJP1,TRPV6	15
Cancer, Gastrointestinal Disease, Organismal Injury and Abnormalities	Digestive system cancer	4.07e-11	Decreased	-2.228	AARS,ABCC4,ACOT7,ACSS2,ACSS3,ADAM12,ADAMTS15,ADAMTS7,ADIPOQ,ALCAM,ALOX15,ALPL,ANPEP,ATP11A,ATP1B1,ATP1B3,ATP2B2,B3GNT6,BOC,C2orf40,CA2,CACNA1G,CAPRIN2,CD14,CD74,CD8A,CEBPA,CFB,CFH,CHI3L1,COL4A6,COL6A6,CRABP1,CREB3L1,CTSD,CXCL14,CYP1B1,CYP2E1,DCLK1,DGAT2,DOCK2,EFEMP1,ELF3,ENPP2,ENTPD3,EPDR1,ERBB3,EYA2,EZR,F3,FABP5,FASN,FBXO32,FERMT1,FGA,FHL1,FLT3,FREM1,FST,GABRP,GAP43,GAS6,GCNT3,GGH,GJB2,GLUL,GPC6…	185
Organismal Injury and Abnormalities, Renal and Urological Disease	Renal lesion	5.26e-05	Decreased	-2.236	ACOT7,ADIPOQ,AGTR1,BASP1,CEBPA,EPPK1,ERBB3,FABP5,FLT3,GABRP,GDNF,GSTM1,HIF3A,HNF1B,IGF1R,IGFBP5,ITGA8,LRP2,MCM2,MET,MITF,Mt1,Mt2,NFE2L3,NME1,PADI2,PDXK,PGF,POSTN,SCD,SLC39A8,TACSTD2,TMEM158,TSC1	34
Cancer, Organismal Injury and Abnormalities	Malignant solid tumor	3.73e-19	Decreased	-2.36	A2M,AARS,ABCA6,ABCA8,ABCB5,ABCC4,ACOT7,ACPP,ACSL4,ACSS2,ACSS3,ADAM12,ADAMTS15,ADAMTS16,ADAMTS7,ADD2,ADI1,ADIPOQ,ADRB2,AGTR1,ALAD,ALCAM,ALDH1A3,ALOX15,ALPL,AMMECR1,ANKFN1,ANPEP,AOX1,AQP1,AQP8,ARL4C,ARRDC3,ATP10B,ATP11A,ATP13A4,ATP1B1,ATP1B3,ATP2B2,ATP2C2,AZIN1,B3GNT6,BASP1,BCAT1,BMF,BOC,C2,C2orf40,CA2,CA3,CACNA1G,CALB1,CALB2,CAPRIN2,Cbr2,CBS/CBSL,CCDC141,CCNE1,CCR2,CD14,CD3D,CD55,CD74,CD8A,CDA,CDC…	385
Cancer, Organismal Injury and Abnormalities	Solid tumor	4.01e-19	Decreased	-2.625	A2M,AARS,ABCA6,ABCA8,ABCB5,ABCC4,ACOT7,ACPP,ACSL4,ACSS2,ACSS3,ADAM12,ADAMTS15,ADAMTS16,ADAMTS7,ADD2,ADI1,ADIPOQ,ADRB2,AGTR1,ALAD,ALCAM,ALDH1A3,ALOX15,ALPL,AMMECR1,ANKFN1,ANPEP,AOX1,AQP1,AQP5,AQP8,ARL4C,ARL4D,ARRDC3,ATP10B,ATP11A,ATP13A4,ATP1B1,ATP1B3,ATP2B2,ATP2C2,AZIN1,B3GNT6,BASP1,BCAT1,BMF,BOC,BSPRY,C10orf10,C2,C2orf40,CA12,CA2,CA3,CACNA1G,CALB1,CALB2,CAPRIN2,Cbr2,CBS/CBSL,CCDC141,CCNE1,CCR2,C…	432
Cancer, Organismal Injury and Abnormalities	Abdominal cancer	1.2e-16	Decreased	-2.82	AARS,ABCA6,ABCA8,ABCB5,ABCC4,ACOT7,ACPP,ACSL4,ACSS2,ACSS3,ADAM12,ADAMTS15,ADAMTS16,ADAMTS7,ADI1,ADIPOQ,ADRB2,AGTR1,ALAD,ALCAM,ALOX15,ALPL,ANPEP,AQP1,AQP8,ARL4C,ARRDC3,ATP10B,ATP11A,ATP1B1,ATP1B3,ATP2B2,B3GNT6,BASP1,BCAT1,BOC,C2orf40,CA2,CACNA1G,CALB2,CAPRIN2,CBS/CBSL,CCDC141,CCNE1,CCR2,CD14,CD55,CD74,CD8A,CDA,CEBPA,CERS3,CFB,CFH,CHI3L1,CHRNB1,CHST11,CLDN3,COL28A1,COL4A6,COL6A6,CRABP1,CREB3L1,CSF3…	285
Neurological Disease, Organismal Injury and Abnormalities	Seizures	5.51e-08	Decreased	-2.821	ADIPOQ,ALPL,ARRDC3,C10orf10,CA12,CA13,CA2,CA3,CACNA1G,CLCN3,CTSD,GABRP,GADD45A,GADD45G,GDNF,HBA1/HBA2,HBB,MSX2,Mt1,Mt2,MYD88,NR4A3,RGS2,SCN4B,SECTM1,SLC12A2,SLC1A1,SLC2A1,SLC2A3,SLC6A13,SLITRK3,SOCS3,SYN2,TIPARP,TSC1	35
Neurological Disease, Organismal Injury and Abnormalities	Seizure disorder	3.54e-07	Decreased	-2.821	AARS,ADIPOQ,ADRB2,ALPL,ARRDC3,C10orf10,CA12,CA13,CA2,CA3,CACNA1G,CLCN3,CTSD,GABRP,GADD45A,GADD45G,GDNF,HBA1/HBA2,HBB,MSX2,Mt1,Mt2,MYD88,NR4A3,RGS2,SCN4B,SECTM1,SLC12A2,SLC1A1,SLC2A1,SLC2A3,SLC6A13,SLITRK3,SOCS3,SYN2,TIPARP,TSC1,VDR	38
Cancer, Gastrointestinal Disease, Organismal Injury and Abnormalities	Digestive organ tumor	1.05e-13	Decreased	-2.966	A2M,AARS,ABCA6,ABCA8,ABCB5,ABCC4,ACOT7,ACSL4,ACSS2,ACSS3,ADAM12,ADAMTS15,ADAMTS16,ADAMTS7,ADD2,ADI1,ADIPOQ,ALCAM,ALDH1A3,ALOX15,ALPL,AMMECR1,ANKFN1,ANPEP,AOX1,AQP5,AQP8,ATP10B,ATP11A,ATP13A4,ATP1B1,ATP1B3,ATP2B2,ATP2C2,AZIN1,B3GNT6,BASP1,BCAT1,BOC,BSPRY,C10orf10,C2,C2orf40,CA12,CA2,CA3,CACNA1G,CALB1,CALB2,CAPRIN2,CCDC141,CCR2,CD14,CD55,CD74,CD8A,CEBPA,CFB,CFH,CHI3L1,CHST11,CHSY1,CIDEC,CKMT1A/CKMT…	346
Infectious Diseases	Infection of mammalia	2.93e-06	Decreased	-3.134	Bst2,CCR2,CD14,CD74,CD8A,CERS3,CSF3,Cxcl15,FUT2,GSTM1,IFNG,Igtp,IL17RB,IL4R,IRF8,ITGB2,ITGB7,MMP7,MYD88,PADI4,PLA2G7,PSMB9,RAPH1,SFTPD,SPIB,SPON2,VTCN1	27
Infectious Diseases	Parasitic Infection	0.000149	Decreased	-3.233	CD74,CFB,HBA1/HBA2,HBB,IFNG,Igtp,IL17RB,IL4R,IRF8,ITGB7,MYD88,NT5E,PLA2G4A,SOCS3,VTCN1	15
Cancer, Organismal Injury and Abnormalities	Abdominal neoplasm	7.15e-17	Decreased	-3.294	A2M,AARS,ABCA6,ABCA8,ABCB5,ABCC4,ACOT7,ACPP,ACSL4,ACSS2,ACSS3,ADAM12,ADAMTS15,ADAMTS16,ADAMTS7,ADD2,ADI1,ADIPOQ,ADRB2,AGTR1,ALAD,ALCAM,ALDH1A3,ALOX15,ALPL,ANPEP,AOX1,AQP1,AQP5,AQP8,ARL4C,ARL4D,ARRDC3,ATP10B,ATP11A,ATP13A4,ATP1B1,ATP1B3,ATP2B2,ATP2C2,B3GNT6,BASP1,BCAT1,BOC,BSPRY,C10orf10,C2,C2orf40,CA12,CA2,CA3,CACNA1G,CALB1,CALB2,CAPRIN2,CBS/CBSL,CCDC141,CCNE1,CCR2,CD14,CD55,CD74,CD8A,CDA,CEBPA,C…	382
