# Supplementary material for: FOXO1 regulates uterine epithelial integrity and progesterone receptor expression critical for embryo implantation
Source: PLoS Genet. 2018 Nov 19;14(11):e1007787. doi: 10.1371/journal.pgen.1007787 (PMC6277115; doi:10.1371/journal.pgen.1007787)
Supplement: S4 Table — (XLSX) [file pgen.1007787.s009.xlsx]

## Sheet: S4 Table
Supplemental Table 4. Antibody information.
Antibody	Vender	Cat#	Host species	Dilution for IHC
FOXO1	Cell Signaling	2880	Rabbit	1:1000
PGR	Dako	A000098	Rabbit	1:400
MUC1	Abcam	ab15481	Rabbit	1:200
CDH1	Cell Signaling	3195	Rabbit	1:200
GJB2	Fisher	33-5800	Mouse	1:500
TJP1	Fisher	33-9100	Mouse	1:500
CLD1	Fisher	51-9000	Rabbit	1:200
Caspase 3	Cell Signaling	9665	Rabbit	1:200
cleaved Caspase 3	Cell Signaling	9661	Rabbit	1:200
